# Supplementary material for: Species of the fungivorous genus Psalidothrips Priesner from China, with five new species (Thysanoptera, Phlaeothripidae)
Source: Zookeys. 2018 Mar 26;(746):25–50. doi: 10.3897/zookeys.746.22882 (PMC5904380; doi:10.3897/zookeys.746.22882)
Supplement: XML Treatment for Psalidothrips amens [file zookeys.746.22882-treatment1.xml]

<!DOCTYPE tp:taxon-treatment
  PUBLIC "-//TaxonX//DTD Taxonomic Treatment Publishing DTD v0 20100105//EN" "tax-treatment-NSO.dtd">
<tp:taxon-treatment xmlns:tp="http://www.plazi.org/taxpub"><tp:treatment-meta><kwd-group><label>Taxon classification</label><kwd><named-content xmlns:xlink="http://www.w3.org/1999/xlink" content-type="kingdom">Animalia</named-content></kwd><kwd><named-content xmlns:xlink="http://www.w3.org/1999/xlink" content-type="order">Thysanoptera</named-content></kwd><kwd><named-content xmlns:xlink="http://www.w3.org/1999/xlink" content-type="family">Phlaeothripidae</named-content></kwd></kwd-group><mixed-citation publication-type="journal"><person-group><name><surname>Zhao</surname><given-names>Chao</given-names></name><name><surname>Zhang</surname><given-names>Hongrui</given-names></name><name><surname>Tong</surname><given-names>Xiaoli</given-names></name></person-group><article-title>Species of the fungivorous genus <italic><tp:taxon-name><tp:taxon-name-part taxon-name-part-type="genus" reg="Psalidothrips">Psalidothrips</tp:taxon-name-part></tp:taxon-name></italic> Priesner from China, with five new species (<tp:taxon-name><tp:taxon-name-part taxon-name-part-type="order">Thysanoptera</tp:taxon-name-part></tp:taxon-name>, <tp:taxon-name><tp:taxon-name-part taxon-name-part-type="family">Phlaeothripidae</tp:taxon-name-part></tp:taxon-name>)</article-title><source>Zookeys</source><day>26</day><month>3</month><year>2018</year><volume>2018</volume><issue>746</issue><fpage>25</fpage><lpage>50</lpage><pub-id pub-id-type="doi">10.3897/zookeys.746.22882</pub-id></mixed-citation></tp:treatment-meta><tp:nomenclature><tp:taxon-name>
              <tp:taxon-name-part taxon-name-part-type="genus" reg="Psalidothrips">Psalidothrips</tp:taxon-name-part>
              <tp:taxon-name-part taxon-name-part-type="species" reg="amens">amens</tp:taxon-name-part>
            </tp:taxon-name><tp:taxon-authority>Priesner</tp:taxon-authority><tp:nomenclature-citation-list><tp:nomenclature-citation><tp:taxon-name>
                  <tp:taxon-name-part taxon-name-part-type="genus" reg="Psalidothrips">Psalidothrips</tp:taxon-name-part> <tp:taxon-name-part taxon-name-part-type="species" reg="amens">amens</tp:taxon-name-part></tp:taxon-name><comment>Priesner, 1932: 62.</comment></tp:nomenclature-citation></tp:nomenclature-citation-list></tp:nomenclature><tp:treatment-sec sec-type="comments" id="SECID0E4NAE"><title>Comments.</title><p>This is the type species of the genus, and was based on a single female from Java, Indonesia. It belongs to the group that have antennal segments III–IV each with three sense cones. Two females listed here are identified as <italic><tp:taxon-name><tp:taxon-name-part taxon-name-part-type="genus" reg="Psalidothrips">P.</tp:taxon-name-part> <tp:taxon-name-part taxon-name-part-type="species" reg="amens">amens</tp:taxon-name-part></tp:taxon-name></italic> based on the original description and the key in <xref ref-type="bibr" rid="B5">Mound (1970)</xref>. <xref ref-type="bibr" rid="B15">Wang et al. (2007)</xref> mentioned that a single male of <italic><tp:taxon-name><tp:taxon-name-part taxon-name-part-type="genus" reg="Psalidothrips">P.</tp:taxon-name-part> <tp:taxon-name-part taxon-name-part-type="species" reg="amens">amens</tp:taxon-name-part></tp:taxon-name></italic> was recorded from Hainan, China. We examined that slide-mounted specimen, labelled as the male of <italic><tp:taxon-name><tp:taxon-name-part taxon-name-part-type="genus" reg="Psalidothrips">P.</tp:taxon-name-part> <tp:taxon-name-part taxon-name-part-type="species" reg="amens">amens</tp:taxon-name-part></tp:taxon-name></italic> by <xref ref-type="bibr" rid="B15">Wang et al. (2007)</xref>, and consider that it represents the male of <italic><tp:taxon-name><tp:taxon-name-part taxon-name-part-type="genus" reg="Psalidothrips">P.</tp:taxon-name-part> <tp:taxon-name-part taxon-name-part-type="species" reg="latizonus">latizonus</tp:taxon-name-part></tp:taxon-name></italic> sp. n., described below. In China, <italic><tp:taxon-name><tp:taxon-name-part taxon-name-part-type="genus" reg="Psalidothrips">P.</tp:taxon-name-part> <tp:taxon-name-part taxon-name-part-type="species" reg="amens">amens</tp:taxon-name-part></tp:taxon-name></italic> is found, so far, only from Hainan.</p></tp:treatment-sec><tp:treatment-sec sec-type="distribution" id="SECID0EGQAE"><title>Distribution.</title><p>China (Hainan); Indonesia (Java).</p></tp:treatment-sec><ref-list><ref id="B5"><mixed-citation xmlns:xlink="http://www.w3.org/1999/xlink" xlink:type="simple">
          <person-group><name name-style="western"><surname>Mound</surname><given-names>LA</given-names></name></person-group> (<year>1970</year>) <article-title><tp:taxon-name><tp:taxon-name-part taxon-name-part-type="order">Thysanoptera</tp:taxon-name-part></tp:taxon-name> from the Solomon Islands.</article-title> <source>Bulletin of the British Museum (Natural History) Entomology</source> <volume>24</volume>: <fpage>83</fpage>–<lpage>126</lpage>. <ext-link xlink:type="simple" ext-link-type="doi" xlink:href="10.5962/bhl.part.1519">https://doi.org/10.5962/bhl.part.1519</ext-link></mixed-citation></ref><ref id="B15"><mixed-citation xmlns:xlink="http://www.w3.org/1999/xlink" xlink:type="simple">
          <person-group><name name-style="western"><surname>Wang</surname><given-names>J</given-names></name><name name-style="western"><surname>Tong</surname><given-names>XL</given-names></name><name name-style="western"><surname>Zhang</surname><given-names>WQ</given-names></name></person-group> (<year>2007</year>) <article-title>The genus <italic><tp:taxon-name><tp:taxon-name-part taxon-name-part-type="genus">Psalidothrips</tp:taxon-name-part></tp:taxon-name></italic> Priesner in China (<tp:taxon-name><tp:taxon-name-part taxon-name-part-type="order">Thysanoptera</tp:taxon-name-part></tp:taxon-name>: <tp:taxon-name><tp:taxon-name-part taxon-name-part-type="family">Phlaeothripidae</tp:taxon-name-part></tp:taxon-name>) with three new species.</article-title> <source>Zootaxa</source> <volume>1642</volume>: <fpage>23</fpage>–<lpage>31</lpage>. <ext-link xlink:type="simple" ext-link-type="uri" xlink:href="http://www.mapress.com/zootaxa/2007f/z01642p031f.pdf">http://www.mapress.com/zootaxa/2007f/z01642p031f.pdf</ext-link></mixed-citation></ref></ref-list></tp:taxon-treatment>
