# Supplementary material for: Species of the fungivorous genus Psalidothrips Priesner from China, with five new species (Thysanoptera, Phlaeothripidae)
Source: Zookeys. 2018 Mar 26;(746):25–50. doi: 10.3897/zookeys.746.22882 (PMC5904380; doi:10.3897/zookeys.746.22882)
Supplement: XML Treatment for Psalidothrips angustus [file zookeys.746.22882-treatment2.xml]

<!DOCTYPE tp:taxon-treatment
  PUBLIC "-//TaxonX//DTD Taxonomic Treatment Publishing DTD v0 20100105//EN" "tax-treatment-NSO.dtd">
<tp:taxon-treatment xmlns:tp="http://www.plazi.org/taxpub"><tp:treatment-meta><kwd-group><label>Taxon classification</label><kwd><named-content xmlns:xlink="http://www.w3.org/1999/xlink" content-type="kingdom">Animalia</named-content></kwd><kwd><named-content xmlns:xlink="http://www.w3.org/1999/xlink" content-type="order">Thysanoptera</named-content></kwd><kwd><named-content xmlns:xlink="http://www.w3.org/1999/xlink" content-type="family">Phlaeothripidae</named-content></kwd></kwd-group><mixed-citation publication-type="journal"><person-group><name><surname>Zhao</surname><given-names>Chao</given-names></name><name><surname>Zhang</surname><given-names>Hongrui</given-names></name><name><surname>Tong</surname><given-names>Xiaoli</given-names></name></person-group><article-title>Species of the fungivorous genus <italic><tp:taxon-name><tp:taxon-name-part taxon-name-part-type="genus" reg="Psalidothrips">Psalidothrips</tp:taxon-name-part></tp:taxon-name></italic> Priesner from China, with five new species (<tp:taxon-name><tp:taxon-name-part taxon-name-part-type="order">Thysanoptera</tp:taxon-name-part></tp:taxon-name>, <tp:taxon-name><tp:taxon-name-part taxon-name-part-type="family">Phlaeothripidae</tp:taxon-name-part></tp:taxon-name>)</article-title><source>Zookeys</source><day>26</day><month>3</month><year>2018</year><volume>2018</volume><issue>746</issue><fpage>25</fpage><lpage>50</lpage><pub-id pub-id-type="doi">10.3897/zookeys.746.22882</pub-id></mixed-citation></tp:treatment-meta><tp:nomenclature><tp:taxon-name>
              <tp:taxon-name-part taxon-name-part-type="genus" reg="Psalidothrips">Psalidothrips</tp:taxon-name-part>
              <tp:taxon-name-part taxon-name-part-type="species" reg="angustus">angustus</tp:taxon-name-part>
              <object-id xmlns:xlink="http://www.w3.org/1999/xlink" content-type="zoobank" xlink:type="simple">http://zoobank.org/14F2A513-EDFD-4FD2-ADE8-75A00A92B4EC</object-id>
            </tp:taxon-name><tp:taxon-status xmlns:xlink="http://www.w3.org/1999/xlink" xlink:type="simple">sp. n.</tp:taxon-status><xref ref-type="fig" rid="F1">Figs 1–2</xref><xref ref-type="fig" rid="F5">, 29–36</xref><xref ref-type="fig" rid="F11">, 67</xref></tp:nomenclature><tp:treatment-sec sec-type="material" id="SECID0E6RAE"><title>Material examined.</title><p>
              <bold>Holotype</bold> female: <bold>CHINA</bold>, <bold>Guangdong</bold>: Guangzhou, Arboretum of South China Agricultural University (<named-content xmlns:xlink="http://www.w3.org/1999/xlink" content-type="dwc:verbatimCoordinates" xlink:type="simple"><named-content content-type="geo-json" specific-use="{&#34;type&#34;:&#34;Point&#34;,&#34;coordinates&#34;:[113.354167,23.156111]}" id="NCID0EOSAE" xlink:type="simple">23°09'22"N, 113°21'15"E</named-content></named-content>), 10.x.2014 (Chao Zhao).</p></tp:treatment-sec><tp:treatment-sec sec-type="Paratypes" id="SECID0ETSAE"><title>Paratypes.</title><p>Four females and 1 male, collected with holotype; 42 females and 14 males, same locality as holotype, 29.xii.2013 (Jingna Li), 5 females and 1 male, 14.vii.2014 (Chao Zhao). <bold>Guangdong</bold>: Guangzhou City, Longdong (<named-content xmlns:xlink="http://www.w3.org/1999/xlink" content-type="dwc:verbatimCoordinates" xlink:type="simple"><named-content content-type="geo-json" specific-use="{&#34;type&#34;:&#34;Point&#34;,&#34;coordinates&#34;:[113.400000,23.233333]}" id="NCID0E5SAE" xlink:type="simple">23°14'N, 113°24'E</named-content></named-content>), 1 female, 1.xii.2006 (Jun Wang); Panyu, Dafushan Forest Park (<named-content xmlns:xlink="http://www.w3.org/1999/xlink" content-type="dwc:verbatimCoordinates" xlink:type="simple"><named-content content-type="geo-json" specific-use="{&#34;type&#34;:&#34;Point&#34;,&#34;coordinates&#34;:[113.300000,22.959167]}" id="NCID0EGTAE" xlink:type="simple">22°57'33"N, 113°18'0"E</named-content></named-content>), <!--PageBreak-->2 females, 10.x.2014 (Chao Zhao). <bold>Hainan</bold>: Ledong County, Jianfengling National Nature Reserve (<named-content xmlns:xlink="http://www.w3.org/1999/xlink" content-type="dwc:verbatimCoordinates" xlink:type="simple"><named-content content-type="geo-json" specific-use="{&#34;type&#34;:&#34;Point&#34;,&#34;coordinates&#34;:[108.850000,18.733333]}" id="NCID0ESTAE" xlink:type="simple">18°44'N, 108°51'E</named-content></named-content>), 1 female, 31.x.1986 (Xiaoli Tong); Qiongzhong County, Limushan National Forest Park (<named-content xmlns:xlink="http://www.w3.org/1999/xlink" content-type="dwc:verbatimCoordinates" xlink:type="simple"><named-content content-type="geo-json" specific-use="{&#34;type&#34;:&#34;Point&#34;,&#34;coordinates&#34;:[113.210833,19.211111]}" id="NCID0E1TAE" xlink:type="simple">19°12'40"N, 113°12'39"E</named-content></named-content>, alt. 1200 m), 3 females and 1 male, 24.x.2017 (Chao Zhao).</p></tp:treatment-sec><tp:treatment-sec sec-type="description" id="SECID0E6TAE"><title>Description.</title><p>
              <bold>Female macropterous</bold> (Fig. <xref ref-type="fig" rid="F1">1</xref>). Head and antennae brown (but basal third of segment III paler), pronotum pale brown; mesonotum, abdominal segment II and sides of tergites III–VIII brown; the rest of body yellow or yellowish brown; fore wings greyish brown but paler medially.</p><fig id="F1" position="float" orientation="portrait"><label>Figures 1–4.</label><caption><p>New <italic><tp:taxon-name><tp:taxon-name-part taxon-name-part-type="genus" reg="Psalidothrips">Psalidothrips</tp:taxon-name-part></tp:taxon-name></italic> species. <italic><tp:taxon-name><tp:taxon-name-part taxon-name-part-type="genus" reg="Psalidothrips">Psalidothrips</tp:taxon-name-part> <tp:taxon-name-part taxon-name-part-type="species" reg="angustus">angustus</tp:taxon-name-part></tp:taxon-name></italic> sp. n.: <bold>1</bold> female <bold>2</bold> male; <italic><tp:taxon-name><tp:taxon-name-part taxon-name-part-type="genus" reg="Psalidothrips">Psalidothrips</tp:taxon-name-part> <tp:taxon-name-part taxon-name-part-type="species" reg="comosus">comosus</tp:taxon-name-part></tp:taxon-name></italic> sp. n. <bold>3</bold> female <bold>4</bold> male.</p></caption><graphic xmlns:xlink="http://www.w3.org/1999/xlink" xlink:href="zookeys-746-025-g001.jpg" position="float" orientation="portrait" xlink:type="simple" id="oo_192756.jpg"/></fig><p>
              <italic>Head</italic> almost as long as broad; dorsal surface smooth, faintly sculptured posteriorly; cheeks almost straight and constricted behind eyes. Eyes approximately one-third of head length; postocular setae much longer than eyes, expanded at apex (Fig. <xref ref-type="fig" rid="F5">29</xref>); postocellar setae fine and acute, longer than diameter of hind ocellus. Antennae 8-segmented (Fig. <xref ref-type="fig" rid="F5">36</xref>), somewhat moniliform, surface without sculpture; segment III vasiform and IV–V globular, segment VIII longer than segment VII; segments III–IV with three and four sense cones respectively, sense cones usually long and thick, those on segment IV usually longer than half of the segment. Maxillary stylets reaching approximately half way to postocular setae and placed far apart, often V-shaped.</p><p>
              <italic>Pronotum</italic> broad (Fig. <xref ref-type="fig" rid="F5">30</xref>), dorsal surface smooth with a weak median longitudinal line; pronotal <abbrev xmlns:xlink="http://www.w3.org/1999/xlink" xlink:title="anteromarginal" id="ABBRID0ERWAE" xlink:type="simple">am</abbrev> and <abbrev xmlns:xlink="http://www.w3.org/1999/xlink" xlink:title="anteroangular" id="ABBRID0EVWAE" xlink:type="simple">aa</abbrev> setae minute; <abbrev xmlns:xlink="http://www.w3.org/1999/xlink" xlink:title="midlateral" id="ABBRID0EZWAE" xlink:type="simple">ml</abbrev>, <abbrev xmlns:xlink="http://www.w3.org/1999/xlink" xlink:title="epimeral" id="ABBRID0E4WAE" xlink:type="simple">epim</abbrev>, and <abbrev xmlns:xlink="http://www.w3.org/1999/xlink" xlink:title="posteroangular" id="ABBRID0EBXAE" xlink:type="simple">pa</abbrev> setae well developed, <abbrev xmlns:xlink="http://www.w3.org/1999/xlink" xlink:title="midlateral" id="ABBRID0EFXAE" xlink:type="simple">ml</abbrev> with expanded apex, <abbrev xmlns:xlink="http://www.w3.org/1999/xlink" xlink:title="epimeral" id="ABBRID0EJXAE" xlink:type="simple">epim</abbrev> and <abbrev xmlns:xlink="http://www.w3.org/1999/xlink" xlink:title="posteroangular" id="ABBRID0ENXAE" xlink:type="simple">pa</abbrev> bluntly acute. Mesonotum sculptured on anterior third, lateral setae minute. Metanotum largely smooth with faint sculpture laterally. Mesopresternum boat-shaped, often eroded medially (Fig. <xref ref-type="fig" rid="F5">31</xref>). Fore tarsal tooth present (Fig. <xref ref-type="fig" rid="F5">32</xref>). Fore wing wide at base and constricted medially, sub-basal setae S1 minute, S2 slightly longer than S3.</p><p>
              <italic><tp:taxon-name><tp:taxon-name-part taxon-name-part-type="genus" reg="Pelta">Pelta</tp:taxon-name-part></tp:taxon-name></italic> hat-shaped with flat anterior margin, faintly reticulate medially, a pair of campaniform sensilla present (Fig. <xref ref-type="fig" rid="F5">34</xref>). Abdominal tergites II–VII with two pairs of weakly sigmoid wing-retaining setae; tergite IX setae S1 subequal to tube in length and shorter than S2; S2 slightly longer than tube, both pointed at apex (Fig. <xref ref-type="fig" rid="F5">35</xref>).</p><p>
              <italic>Measurements</italic> (holotype female in microns). Distended body length 1890. Head length 195, width 175; eye length 65; postocular setae length 80; diameter of posterior ocellus 22; postocellar setae length 32. Antennal length 360, segments I–VIII length (width) as follows: 36 (42); 40 (30); 55 (35); 48 (37); 43 (33); 42 (30); 38 (22); 46 (35). Pronotum median length 145, median width 270; length of major setae: <abbrev xmlns:xlink="http://www.w3.org/1999/xlink" xlink:title="midlateral" id="ABBRID0EOYAE" xlink:type="simple">ml</abbrev> 70, <abbrev xmlns:xlink="http://www.w3.org/1999/xlink" xlink:title="posteroangular" id="ABBRID0ESYAE" xlink:type="simple">pa</abbrev> 85, <abbrev xmlns:xlink="http://www.w3.org/1999/xlink" xlink:title="epimeral" id="ABBRID0EWYAE" xlink:type="simple">epim</abbrev> 75. Fore wing length 800, subbasal setae S2–S3 length: 22, 15. Abdominal tergite IX S1 setae length 145, S2 setae length 165. Tube length 150, basal width 75, apical width 32; anals 140.</p><p>
              <bold>Male macropterous</bold> (Fig. <xref ref-type="fig" rid="F1">2</xref>). Similar in colour and structure to female, but body smaller; fore tarsal tooth present (Fig. <xref ref-type="fig" rid="F5">33</xref>); pore plate on abdominal sternite VIII disconnected and slightly arched (Fig. <xref ref-type="fig" rid="F11">67</xref>); abdominal tergite IX setae S1 as long as tube and longer than S2.</p><p>
              <italic>Measurements</italic> (paratype male in microns). Distended body length 1450. Head length 170, width 160; eye length 55; postocular setae length 65; diameter of posterior ocellus 15; postocellar setae length 25. Antennal length 310, segments I–VIII length (width) as follows: 31 (40); 32 (27); 46 (28); 38 (29); 38 (28); 37 (25); 32 (22); 40 <!--PageBreak-->(18). Pronotum median length 135, median width 260; length of major setae: <abbrev xmlns:xlink="http://www.w3.org/1999/xlink" xlink:title="midlateral" id="ABBRID0EQZAE" xlink:type="simple">ml</abbrev> 60, <abbrev xmlns:xlink="http://www.w3.org/1999/xlink" xlink:title="posteroangular" id="ABBRID0EUZAE" xlink:type="simple">pa</abbrev> 75, <abbrev xmlns:xlink="http://www.w3.org/1999/xlink" xlink:title="epimeral" id="ABBRID0EYZAE" xlink:type="simple">epim</abbrev> 57. Fore wing length 520, subbasal setae S2–S3 length: 13, 21. Abdominal tergite IX S1 setae length 100, S2 setae length 75. Tube length 120, basal width 80, apical width 20, anals 105.</p></tp:treatment-sec><tp:treatment-sec sec-type="etymology" id="SECID0E3ZAE"><title>Etymology.</title><p>The specific epithet, <italic>angustus</italic>, is from the Latin adjective, meaning narrow and refers to the narrow pore plate.</p></tp:treatment-sec><tp:treatment-sec sec-type="distribution" id="SECID0EM1AE"><title>Distribution.</title><p>China (Guangdong, Hainan).</p></tp:treatment-sec><tp:treatment-sec sec-type="comments" id="SECID0ER1AE"><title>Comments.</title><p>This new species appears to be closely related to <italic><tp:taxon-name><tp:taxon-name-part taxon-name-part-type="genus" reg="Psalidothrips">P.</tp:taxon-name-part> <tp:taxon-name-part taxon-name-part-type="species" reg="comosus">comosus</tp:taxon-name-part></tp:taxon-name></italic> sp. n., by sharing moniliform antennae and antennal segments III–IV with three and four sense cones, and the fore tarsal tooth present in female. However, it differs from the latter by the following characteristics: (1) the surface of antennae is without sculpture (apical half of antennal segments III–VII with lines of sculpture in <italic><tp:taxon-name><tp:taxon-name-part taxon-name-part-type="genus" reg="Psalidothrips"/><tp:taxon-name-part taxon-name-part-type="species" reg="comosus">comosus</tp:taxon-name-part></tp:taxon-name></italic>) ; (2) postocular setae with expanded apex (whereas <italic><tp:taxon-name><tp:taxon-name-part taxon-name-part-type="genus" reg="Psalidothrips"/><tp:taxon-name-part taxon-name-part-type="species" reg="comosus">comosus</tp:taxon-name-part></tp:taxon-name></italic> with pointed postocular setea); (3) abdominal tergites II to VII each with two pairs of wing-retaining setae (only one pair of wing-retaining setae on these segments in <italic><tp:taxon-name><tp:taxon-name-part taxon-name-part-type="genus" reg="Psalidothrips"/><tp:taxon-name-part taxon-name-part-type="species" reg="comosus">comosus</tp:taxon-name-part></tp:taxon-name></italic>) ; (4) male’s pore plate on abdominal sternite VIII narrow and slightly arched, occasionally disconnected (whereas pore plate with wider band which reaches lateral margins in <italic><tp:taxon-name><tp:taxon-name-part taxon-name-part-type="genus" reg="Psalidothrips"/><tp:taxon-name-part taxon-name-part-type="species" reg="comosus">comosus</tp:taxon-name-part></tp:taxon-name></italic>).</p></tp:treatment-sec><tp:treatment-sec><!--Section generated to contain objects referenced in tp:taxon-treatment.--><fig id="F5" position="float" orientation="portrait"><label>Figures 29–36.</label><caption><p>
                  <italic><tp:taxon-name><tp:taxon-name-part taxon-name-part-type="genus" reg="Psalidothrips">Psalidothrips</tp:taxon-name-part> <tp:taxon-name-part taxon-name-part-type="species" reg="angustus">angustus</tp:taxon-name-part></tp:taxon-name></italic> sp. n. <bold>29</bold> head <bold>30</bold> pronotum <bold>31</bold> ventral view of prothorax <bold>32</bold> fore leg of female <bold>33</bold> fore leg of male <bold>34</bold> pelta <bold>35</bold> tube <bold>36</bold> antenna.</p></caption><graphic xmlns:xlink="http://www.w3.org/1999/xlink" xlink:href="zookeys-746-025-g005.jpg" position="float" orientation="portrait" xlink:type="simple" id="oo_192760.jpg"/></fig><fig id="F11" position="float" orientation="portrait"><label>Figures 67–70.</label><caption><p>Male pore plate of <italic><tp:taxon-name><tp:taxon-name-part taxon-name-part-type="genus" reg="Psalidothrips">Psalidothrips</tp:taxon-name-part></tp:taxon-name></italic> species: <bold>67</bold> <italic><tp:taxon-name><tp:taxon-name-part taxon-name-part-type="genus" reg="Psalidothrips">P.</tp:taxon-name-part> <tp:taxon-name-part taxon-name-part-type="species" reg="angustus">angustus</tp:taxon-name-part></tp:taxon-name></italic> sp. n. <bold>68</bold> <italic><tp:taxon-name><tp:taxon-name-part taxon-name-part-type="genus" reg="Psalidothrips">P.</tp:taxon-name-part> <tp:taxon-name-part taxon-name-part-type="species" reg="comosus">comosus</tp:taxon-name-part></tp:taxon-name></italic> sp. n. <bold>69</bold> <italic><tp:taxon-name><tp:taxon-name-part taxon-name-part-type="genus" reg="Psalidothrips">P.</tp:taxon-name-part> <tp:taxon-name-part taxon-name-part-type="species" reg="fabarius">fabarius</tp:taxon-name-part></tp:taxon-name></italic> sp. n. <bold>70</bold> <italic><tp:taxon-name><tp:taxon-name-part taxon-name-part-type="genus" reg="Psalidothrips">P.</tp:taxon-name-part> <tp:taxon-name-part taxon-name-part-type="species" reg="latizonus">latizonus</tp:taxon-name-part></tp:taxon-name></italic> sp. n.</p></caption><graphic xmlns:xlink="http://www.w3.org/1999/xlink" xlink:href="zookeys-746-025-g011.jpg" position="float" orientation="portrait" xlink:type="simple" id="oo_192766.jpg"/></fig></tp:treatment-sec></tp:taxon-treatment>
