# Supplementary material for: Species of the fungivorous genus Psalidothrips Priesner from China, with five new species (Thysanoptera, Phlaeothripidae)
Source: Zookeys. 2018 Mar 26;(746):25–50. doi: 10.3897/zookeys.746.22882 (PMC5904380; doi:10.3897/zookeys.746.22882)
Supplement: XML Treatment for Psalidothrips armatus [file zookeys.746.22882-treatment3.xml]

<!DOCTYPE tp:taxon-treatment
  PUBLIC "-//TaxonX//DTD Taxonomic Treatment Publishing DTD v0 20100105//EN" "tax-treatment-NSO.dtd">
<tp:taxon-treatment xmlns:tp="http://www.plazi.org/taxpub"><tp:treatment-meta><kwd-group><label>Taxon classification</label><kwd><named-content xmlns:xlink="http://www.w3.org/1999/xlink" content-type="kingdom">Animalia</named-content></kwd><kwd><named-content xmlns:xlink="http://www.w3.org/1999/xlink" content-type="order">Thysanoptera</named-content></kwd><kwd><named-content xmlns:xlink="http://www.w3.org/1999/xlink" content-type="family">Phlaeothripidae</named-content></kwd></kwd-group><mixed-citation publication-type="journal"><person-group><name><surname>Zhao</surname><given-names>Chao</given-names></name><name><surname>Zhang</surname><given-names>Hongrui</given-names></name><name><surname>Tong</surname><given-names>Xiaoli</given-names></name></person-group><article-title>Species of the fungivorous genus <italic><tp:taxon-name><tp:taxon-name-part taxon-name-part-type="genus" reg="Psalidothrips">Psalidothrips</tp:taxon-name-part></tp:taxon-name></italic> Priesner from China, with five new species (<tp:taxon-name><tp:taxon-name-part taxon-name-part-type="order">Thysanoptera</tp:taxon-name-part></tp:taxon-name>, <tp:taxon-name><tp:taxon-name-part taxon-name-part-type="family">Phlaeothripidae</tp:taxon-name-part></tp:taxon-name>)</article-title><source>Zookeys</source><day>26</day><month>3</month><year>2018</year><volume>2018</volume><issue>746</issue><fpage>25</fpage><lpage>50</lpage><pub-id pub-id-type="doi">10.3897/zookeys.746.22882</pub-id></mixed-citation></tp:treatment-meta><tp:nomenclature><tp:taxon-name>
              <tp:taxon-name-part taxon-name-part-type="genus" reg="Psalidothrips">Psalidothrips</tp:taxon-name-part>
              <tp:taxon-name-part taxon-name-part-type="species" reg="armatus">armatus</tp:taxon-name-part>
            </tp:taxon-name><tp:taxon-authority>Okajima</tp:taxon-authority><xref ref-type="fig" rid="F4">Fig. 12</xref><!--PageBreak--><!--PageBreak--><tp:nomenclature-citation-list><tp:nomenclature-citation><tp:taxon-name>
                  <tp:taxon-name-part taxon-name-part-type="genus" reg="Psalidothrips">Psalidothrips</tp:taxon-name-part> <tp:taxon-name-part taxon-name-part-type="species" reg="armatus">armatus</tp:taxon-name-part></tp:taxon-name><comment>Okajima, 1983: 6.</comment></tp:nomenclature-citation><!--PageBreak--></tp:nomenclature-citation-list></tp:nomenclature><tp:treatment-sec sec-type="comments" id="SECID0EC5AE"><title>Comments.</title><p>This species (Fig. <xref ref-type="fig" rid="F4">12</xref>) belongs to the group in which the fore tarsus is armed with a tooth in both sexes. <xref ref-type="bibr" rid="B15">Wang et al. (2007)</xref> recorded a male of this species in Hainan, China. In this study, we examined the male specimen labelled as <italic><tp:taxon-name><tp:taxon-name-part taxon-name-part-type="genus" reg="Psalidothrips">P.</tp:taxon-name-part> <tp:taxon-name-part taxon-name-part-type="species" reg="armatus">armatus</tp:taxon-name-part></tp:taxon-name></italic> by <xref ref-type="bibr" rid="B17">Zhang and Tong (1997)</xref> and considered that this single male specimen seems to be an unknown species which is similar to the male of <italic><tp:taxon-name><tp:taxon-name-part taxon-name-part-type="genus" reg="Psalidothrips">P.</tp:taxon-name-part> <tp:taxon-name-part taxon-name-part-type="species" reg="angustus">angustus</tp:taxon-name-part></tp:taxon-name></italic> sp. n. or <italic><tp:taxon-name><tp:taxon-name-part taxon-name-part-type="genus" reg="Psalidothrips">P.</tp:taxon-name-part> <tp:taxon-name-part taxon-name-part-type="species" reg="longidens">longidens</tp:taxon-name-part></tp:taxon-name>.</italic> In China, this species so far is only recorded in Hainan.</p></tp:treatment-sec><tp:treatment-sec sec-type="distribution" id="SECID0EW6AE"><title>Distribution.</title><p>China (Hainan); Thailand.</p><!--PageBreak--></tp:treatment-sec><tp:treatment-sec><!--Section generated to contain objects referenced in tp:taxon-treatment.--><fig id="F4" position="float" orientation="portrait"><label>Figures 11–28.</label><caption><p>
                  <italic><tp:taxon-name><tp:taxon-name-part taxon-name-part-type="genus" reg="Psalidothrips">Psalidothrips</tp:taxon-name-part></tp:taxon-name></italic> species. <italic><tp:taxon-name><tp:taxon-name-part taxon-name-part-type="genus" reg="Psalidothrips">P.</tp:taxon-name-part> <tp:taxon-name-part taxon-name-part-type="species" reg="amens">amens</tp:taxon-name-part></tp:taxon-name></italic> <bold>11</bold> female; <italic><tp:taxon-name><tp:taxon-name-part taxon-name-part-type="genus" reg="Psalidothrips">P.</tp:taxon-name-part> <tp:taxon-name-part taxon-name-part-type="species" reg="armatus">armatus</tp:taxon-name-part></tp:taxon-name></italic> <bold>12</bold> female; <italic><tp:taxon-name><tp:taxon-name-part taxon-name-part-type="genus" reg="Psalidothrips">P.</tp:taxon-name-part> <tp:taxon-name-part taxon-name-part-type="species" reg="ascitus">ascitus</tp:taxon-name-part></tp:taxon-name></italic> <bold>13</bold> female <bold>14</bold> male; <italic><tp:taxon-name><tp:taxon-name-part taxon-name-part-type="genus" reg="Psalidothrips">P.</tp:taxon-name-part> <tp:taxon-name-part taxon-name-part-type="species" reg="bicoloratus">bicoloratus</tp:taxon-name-part></tp:taxon-name></italic> <bold>15</bold> female <bold>16</bold> male; <italic><tp:taxon-name><tp:taxon-name-part taxon-name-part-type="genus" reg="Psalidothrips">P.</tp:taxon-name-part> <tp:taxon-name-part taxon-name-part-type="species" reg="chebalingicus">chebalingicus</tp:taxon-name-part></tp:taxon-name></italic> <bold>17</bold> female <bold>18</bold> male; <italic><tp:taxon-name><tp:taxon-name-part taxon-name-part-type="genus" reg="Psalidothrips">P.</tp:taxon-name-part> <tp:taxon-name-part taxon-name-part-type="species" reg="consimilis">consimilis</tp:taxon-name-part></tp:taxon-name></italic> <bold>19</bold> female <bold>20</bold> male; <italic><tp:taxon-name><tp:taxon-name-part taxon-name-part-type="genus" reg="Psalidothrips">P.</tp:taxon-name-part> <tp:taxon-name-part taxon-name-part-type="species" reg="elagatus">elagatus</tp:taxon-name-part></tp:taxon-name></italic> <bold>21</bold> female <bold>22</bold> male; <italic><tp:taxon-name><tp:taxon-name-part taxon-name-part-type="genus" reg="Psalidothrips">P.</tp:taxon-name-part> <tp:taxon-name-part taxon-name-part-type="species" reg="lewisi">lewisi</tp:taxon-name-part></tp:taxon-name></italic> <bold>23</bold> female <bold>24</bold> male; <italic><tp:taxon-name><tp:taxon-name-part taxon-name-part-type="genus" reg="Psalidothrips">P.</tp:taxon-name-part> <tp:taxon-name-part taxon-name-part-type="species" reg="longidens">longidens</tp:taxon-name-part></tp:taxon-name></italic> <bold>25</bold> female <bold>26</bold> male; <italic>P <tp:taxon-name><tp:taxon-name-part taxon-name-part-type="genus" reg="Psalidothrips"/><tp:taxon-name-part taxon-name-part-type="species" reg="simplus">simplus</tp:taxon-name-part></tp:taxon-name></italic> <bold>27</bold> female <bold>28</bold> male.</p></caption><graphic xmlns:xlink="http://www.w3.org/1999/xlink" xlink:href="zookeys-746-025-g004.jpg" position="float" orientation="portrait" xlink:type="simple" id="oo_192759.jpg"/></fig></tp:treatment-sec><ref-list><ref id="B15"><mixed-citation xmlns:xlink="http://www.w3.org/1999/xlink" xlink:type="simple">
          <person-group><name name-style="western"><surname>Wang</surname><given-names>J</given-names></name><name name-style="western"><surname>Tong</surname><given-names>XL</given-names></name><name name-style="western"><surname>Zhang</surname><given-names>WQ</given-names></name></person-group> (<year>2007</year>) <article-title>The genus <italic><tp:taxon-name><tp:taxon-name-part taxon-name-part-type="genus">Psalidothrips</tp:taxon-name-part></tp:taxon-name></italic> Priesner in China (<tp:taxon-name><tp:taxon-name-part taxon-name-part-type="order">Thysanoptera</tp:taxon-name-part></tp:taxon-name>: <tp:taxon-name><tp:taxon-name-part taxon-name-part-type="family">Phlaeothripidae</tp:taxon-name-part></tp:taxon-name>) with three new species.</article-title> <source>Zootaxa</source> <volume>1642</volume>: <fpage>23</fpage>–<lpage>31</lpage>. <ext-link xlink:type="simple" ext-link-type="uri" xlink:href="http://www.mapress.com/zootaxa/2007f/z01642p031f.pdf">http://www.mapress.com/zootaxa/2007f/z01642p031f.pdf</ext-link></mixed-citation></ref><ref id="B17"><mixed-citation xmlns:xlink="http://www.w3.org/1999/xlink" xlink:type="simple">
          <person-group><name name-style="western"><surname>Zhang</surname><given-names>WQ</given-names></name><name name-style="western"><surname>Tong</surname><given-names>XL</given-names></name></person-group> (<year>1997</year>) <article-title>Notes on Chinese species of the genus <italic><tp:taxon-name><tp:taxon-name-part taxon-name-part-type="genus">Psalidothrips</tp:taxon-name-part></tp:taxon-name></italic> with description of a new species (<tp:taxon-name><tp:taxon-name-part taxon-name-part-type="order">Thysanoptera</tp:taxon-name-part></tp:taxon-name>: <tp:taxon-name><tp:taxon-name-part taxon-name-part-type="family">Phlaeothripidae</tp:taxon-name-part></tp:taxon-name>).</article-title> <source>Entomotaxonomia</source> <volume>19</volume>(<issue>2</issue>): <fpage>86</fpage>–<lpage>90</lpage>. [In Chinese with summary in English]</mixed-citation></ref></ref-list></tp:taxon-treatment>
