# Supplementary material for: Species of the fungivorous genus Psalidothrips Priesner from China, with five new species (Thysanoptera, Phlaeothripidae)
Source: Zookeys. 2018 Mar 26;(746):25–50. doi: 10.3897/zookeys.746.22882 (PMC5904380; doi:10.3897/zookeys.746.22882)
Supplement: XML Treatment for Psalidothrips chebalingicus [file zookeys.746.22882-treatment6.xml]

<!DOCTYPE tp:taxon-treatment
  PUBLIC "-//TaxonX//DTD Taxonomic Treatment Publishing DTD v0 20100105//EN" "tax-treatment-NSO.dtd">
<tp:taxon-treatment xmlns:tp="http://www.plazi.org/taxpub"><tp:treatment-meta><kwd-group><label>Taxon classification</label><kwd><named-content xmlns:xlink="http://www.w3.org/1999/xlink" content-type="kingdom">Animalia</named-content></kwd><kwd><named-content xmlns:xlink="http://www.w3.org/1999/xlink" content-type="order">Thysanoptera</named-content></kwd><kwd><named-content xmlns:xlink="http://www.w3.org/1999/xlink" content-type="family">Phlaeothripidae</named-content></kwd></kwd-group><mixed-citation publication-type="journal"><person-group><name><surname>Zhao</surname><given-names>Chao</given-names></name><name><surname>Zhang</surname><given-names>Hongrui</given-names></name><name><surname>Tong</surname><given-names>Xiaoli</given-names></name></person-group><article-title>Species of the fungivorous genus <italic><tp:taxon-name><tp:taxon-name-part taxon-name-part-type="genus" reg="Psalidothrips">Psalidothrips</tp:taxon-name-part></tp:taxon-name></italic> Priesner from China, with five new species (<tp:taxon-name><tp:taxon-name-part taxon-name-part-type="order">Thysanoptera</tp:taxon-name-part></tp:taxon-name>, <tp:taxon-name><tp:taxon-name-part taxon-name-part-type="family">Phlaeothripidae</tp:taxon-name-part></tp:taxon-name>)</article-title><source>Zookeys</source><day>26</day><month>3</month><year>2018</year><volume>2018</volume><issue>746</issue><fpage>25</fpage><lpage>50</lpage><pub-id pub-id-type="doi">10.3897/zookeys.746.22882</pub-id></mixed-citation></tp:treatment-meta><tp:nomenclature><tp:taxon-name>
              <tp:taxon-name-part taxon-name-part-type="genus" reg="Psalidothrips">Psalidothrips</tp:taxon-name-part>
              <tp:taxon-name-part taxon-name-part-type="species" reg="chebalingicus">chebalingicus</tp:taxon-name-part>
            </tp:taxon-name><tp:taxon-authority>Zhang &amp; Tong</tp:taxon-authority><xref ref-type="fig" rid="F4">Figs 17–18</xref><xref ref-type="fig" rid="F10">, 62–66</xref><xref ref-type="fig" rid="F12">, 73</xref><tp:nomenclature-citation-list><tp:nomenclature-citation><tp:taxon-name>
                  <tp:taxon-name-part taxon-name-part-type="genus" reg="Psalidothrips">Psalidothrips</tp:taxon-name-part> <tp:taxon-name-part taxon-name-part-type="species" reg="chebalingicus">chebalingicus</tp:taxon-name-part></tp:taxon-name><comment>Zhang &amp; Tong, 1997: 87.</comment></tp:nomenclature-citation></tp:nomenclature-citation-list></tp:nomenclature><tp:treatment-sec sec-type="diagnosis" id="SECID0EHIAG"><title>Diagnosis.</title><p>This species was originally described in Chinese with the male as holotype (Zhang &amp; Tong 1997). Unfortunately, in original paper the illustrations were distorted by compression in the process of printing and the female was described very briefly, which meant that the female of <italic><tp:taxon-name><tp:taxon-name-part taxon-name-part-type="genus" reg="Psalidothrips">P.</tp:taxon-name-part> <tp:taxon-name-part taxon-name-part-type="species" reg="chebalingicus">chebalingicus</tp:taxon-name-part></tp:taxon-name></italic> could be confused with other similar species. The diagnosis is emended as follows:</p><p>
              <bold>Female macropterous</bold> (Fig. <xref ref-type="fig" rid="F4">17</xref>). Body yellow except head, antennal segments I–II and VI–VIII (Fig. <xref ref-type="fig" rid="F10">66</xref>), margins of pterothorax brown; abdominal tergite II brown with median portion yellow; antennal segments III–V yellowish brown but gradually darkened distally. Head (Fig. <xref ref-type="fig" rid="F10">62</xref>) slightly wider than long, dorsal surface smooth; cheeks weakly swollen and constricted just behind eyes; postocellar setae slightly longer than hind ocellus; postocular setae slightly longer than eyes and pointed at apex. Antennae <!--PageBreak-->8-segmented (Fig. <xref ref-type="fig" rid="F10">66</xref>), surface without sculpture; segments III–IV each with two sense cones; segment VIII slightly longer than segment VII. Maxillary stylets reaching approximately half distance to postocular setae and far apart, V-shaped. Pronotum dorsal surface smooth, <abbrev xmlns:xlink="http://www.w3.org/1999/xlink" xlink:title="anteromarginal" id="ABBRID0EOJAG" xlink:type="simple">am</abbrev> and <abbrev xmlns:xlink="http://www.w3.org/1999/xlink" xlink:title="anteroangular" id="ABBRID0ESJAG" xlink:type="simple">aa</abbrev> minute, <abbrev xmlns:xlink="http://www.w3.org/1999/xlink" xlink:title="midlateral" id="ABBRID0EWJAG" xlink:type="simple">ml</abbrev> apex blunt, <abbrev xmlns:xlink="http://www.w3.org/1999/xlink" xlink:title="epimeral" id="ABBRID0E1JAG" xlink:type="simple">epim</abbrev> and <abbrev xmlns:xlink="http://www.w3.org/1999/xlink" xlink:title="posteroangular" id="ABBRID0E5JAG" xlink:type="simple">pa</abbrev> pointed at apex (Fig. <xref ref-type="fig" rid="F10">63</xref>). Fore tarsal tooth absent. <tp:taxon-name><tp:taxon-name-part taxon-name-part-type="genus" reg="Pelta">Pelta</tp:taxon-name-part></tp:taxon-name> hat-shaped, weakly sculptured on anterior half, with a pair of campaniform sensilla posteriorly (Fig. <xref ref-type="fig" rid="F10">64</xref>); abdominal tergites II–VII with two pairs of weakly sigmoid wing-retaining setae; abdominal tergite IX setae S1 subequal to tube in length (Fig. <xref ref-type="fig" rid="F10">65</xref>), setae S2 longer than tube, both S1 and S2 pointed at apex.</p><p>
              <bold>Male macropterous</bold> (Fig. <xref ref-type="fig" rid="F4">18</xref>). Similar in colour and structure to females, but body smaller; fore tarsal tooth present; pore plate on abdominal sternite VIII narrow and slightly arched medially (Fig. <xref ref-type="fig" rid="F12">73</xref>); abdominal tergite IX setae S1 slightly shorter than tube but much longer than S2.</p></tp:treatment-sec><tp:treatment-sec sec-type="comments" id="SECID0EALAG"><title>Comments.</title><p>This species is somewhat similar to <italic><tp:taxon-name><tp:taxon-name-part taxon-name-part-type="genus" reg="Psalidothrips">P.</tp:taxon-name-part> <tp:taxon-name-part taxon-name-part-type="species" reg="ascitus">ascitus</tp:taxon-name-part></tp:taxon-name></italic> in colour and structure. However, it can be distinguished from the latter by the following main features: antennal segments III–IV each with two sense cones; pore plate on abdominal sternite VIII located medially, not reaching lateral margin.</p></tp:treatment-sec><tp:treatment-sec sec-type="distribution" id="SECID0ERLAG"><title>Distribution.</title><p>China (Hunan, Guangdong).</p></tp:treatment-sec><tp:treatment-sec><!--Section generated to contain objects referenced in tp:taxon-treatment.--><fig id="F4" position="float" orientation="portrait"><label>Figures 11–28.</label><caption><p>
                  <italic><tp:taxon-name><tp:taxon-name-part taxon-name-part-type="genus" reg="Psalidothrips">Psalidothrips</tp:taxon-name-part></tp:taxon-name></italic> species. <italic><tp:taxon-name><tp:taxon-name-part taxon-name-part-type="genus" reg="Psalidothrips">P.</tp:taxon-name-part> <tp:taxon-name-part taxon-name-part-type="species" reg="amens">amens</tp:taxon-name-part></tp:taxon-name></italic> <bold>11</bold> female; <italic><tp:taxon-name><tp:taxon-name-part taxon-name-part-type="genus" reg="Psalidothrips">P.</tp:taxon-name-part> <tp:taxon-name-part taxon-name-part-type="species" reg="armatus">armatus</tp:taxon-name-part></tp:taxon-name></italic> <bold>12</bold> female; <italic><tp:taxon-name><tp:taxon-name-part taxon-name-part-type="genus" reg="Psalidothrips">P.</tp:taxon-name-part> <tp:taxon-name-part taxon-name-part-type="species" reg="ascitus">ascitus</tp:taxon-name-part></tp:taxon-name></italic> <bold>13</bold> female <bold>14</bold> male; <italic><tp:taxon-name><tp:taxon-name-part taxon-name-part-type="genus" reg="Psalidothrips">P.</tp:taxon-name-part> <tp:taxon-name-part taxon-name-part-type="species" reg="bicoloratus">bicoloratus</tp:taxon-name-part></tp:taxon-name></italic> <bold>15</bold> female <bold>16</bold> male; <italic><tp:taxon-name><tp:taxon-name-part taxon-name-part-type="genus" reg="Psalidothrips">P.</tp:taxon-name-part> <tp:taxon-name-part taxon-name-part-type="species" reg="chebalingicus">chebalingicus</tp:taxon-name-part></tp:taxon-name></italic> <bold>17</bold> female <bold>18</bold> male; <italic><tp:taxon-name><tp:taxon-name-part taxon-name-part-type="genus" reg="Psalidothrips">P.</tp:taxon-name-part> <tp:taxon-name-part taxon-name-part-type="species" reg="consimilis">consimilis</tp:taxon-name-part></tp:taxon-name></italic> <bold>19</bold> female <bold>20</bold> male; <italic><tp:taxon-name><tp:taxon-name-part taxon-name-part-type="genus" reg="Psalidothrips">P.</tp:taxon-name-part> <tp:taxon-name-part taxon-name-part-type="species" reg="elagatus">elagatus</tp:taxon-name-part></tp:taxon-name></italic> <bold>21</bold> female <bold>22</bold> male; <italic><tp:taxon-name><tp:taxon-name-part taxon-name-part-type="genus" reg="Psalidothrips">P.</tp:taxon-name-part> <tp:taxon-name-part taxon-name-part-type="species" reg="lewisi">lewisi</tp:taxon-name-part></tp:taxon-name></italic> <bold>23</bold> female <bold>24</bold> male; <italic><tp:taxon-name><tp:taxon-name-part taxon-name-part-type="genus" reg="Psalidothrips">P.</tp:taxon-name-part> <tp:taxon-name-part taxon-name-part-type="species" reg="longidens">longidens</tp:taxon-name-part></tp:taxon-name></italic> <bold>25</bold> female <bold>26</bold> male; <italic>P <tp:taxon-name><tp:taxon-name-part taxon-name-part-type="genus" reg="Psalidothrips"/><tp:taxon-name-part taxon-name-part-type="species" reg="simplus">simplus</tp:taxon-name-part></tp:taxon-name></italic> <bold>27</bold> female <bold>28</bold> male.</p></caption><graphic xmlns:xlink="http://www.w3.org/1999/xlink" xlink:href="zookeys-746-025-g004.jpg" position="float" orientation="portrait" xlink:type="simple" id="oo_192759.jpg"/></fig><fig id="F10" position="float" orientation="portrait"><label>Figures 62–66.</label><caption><p>
                  <italic><tp:taxon-name><tp:taxon-name-part taxon-name-part-type="genus" reg="Psalidothrips">Psalidothrips</tp:taxon-name-part> <tp:taxon-name-part taxon-name-part-type="species" reg="chebalingicus">chebalingicus</tp:taxon-name-part></tp:taxon-name></italic> Zhang &amp; Tong <bold>62</bold> head <bold>63</bold> pronotum <bold>64</bold> pelta <bold>65</bold> tube <bold>66</bold> antenna.</p></caption><graphic xmlns:xlink="http://www.w3.org/1999/xlink" xlink:href="zookeys-746-025-g010.jpg" position="float" orientation="portrait" xlink:type="simple" id="oo_192765.jpg"/></fig><fig id="F12" position="float" orientation="portrait"><label>Figures 71–78.</label><caption><p>Male pore plate of <italic><tp:taxon-name><tp:taxon-name-part taxon-name-part-type="genus" reg="Psalidothrips">Psalidothrips</tp:taxon-name-part></tp:taxon-name></italic> species: <bold>71</bold> <italic><tp:taxon-name><tp:taxon-name-part taxon-name-part-type="genus" reg="Psalidothrips">P.</tp:taxon-name-part> <tp:taxon-name-part taxon-name-part-type="species" reg="ascitus">ascitus</tp:taxon-name-part></tp:taxon-name></italic> <bold>72</bold> <italic><tp:taxon-name><tp:taxon-name-part taxon-name-part-type="genus" reg="Psalidothrips">P.</tp:taxon-name-part> <tp:taxon-name-part taxon-name-part-type="species" reg="bicoloratus">bicoloratus</tp:taxon-name-part></tp:taxon-name></italic> <bold>73</bold> <italic><tp:taxon-name><tp:taxon-name-part taxon-name-part-type="genus" reg="Psalidothrips">P.</tp:taxon-name-part> <tp:taxon-name-part taxon-name-part-type="species" reg="chebalingicus">chebalingicus</tp:taxon-name-part></tp:taxon-name></italic> <bold>74</bold> <italic><tp:taxon-name><tp:taxon-name-part taxon-name-part-type="genus" reg="Psalidothrips">P.</tp:taxon-name-part> <tp:taxon-name-part taxon-name-part-type="species" reg="consimilis">consimilis</tp:taxon-name-part></tp:taxon-name></italic> <bold>75</bold> <italic><tp:taxon-name><tp:taxon-name-part taxon-name-part-type="genus" reg="Psalidothrips">P.</tp:taxon-name-part> <tp:taxon-name-part taxon-name-part-type="species" reg="elagatus">elagatus</tp:taxon-name-part></tp:taxon-name></italic> <bold>76</bold> <italic><tp:taxon-name><tp:taxon-name-part taxon-name-part-type="genus" reg="Psalidothrips">P.</tp:taxon-name-part> <tp:taxon-name-part taxon-name-part-type="species" reg="lewisi">lewisi</tp:taxon-name-part></tp:taxon-name></italic> <bold>77</bold> <italic><tp:taxon-name><tp:taxon-name-part taxon-name-part-type="genus" reg="Psalidothrips">P.</tp:taxon-name-part> <tp:taxon-name-part taxon-name-part-type="species" reg="longidens">longidens</tp:taxon-name-part></tp:taxon-name></italic> <bold>78</bold> <italic><tp:taxon-name><tp:taxon-name-part taxon-name-part-type="genus" reg="Psalidothrips">P.</tp:taxon-name-part> <tp:taxon-name-part taxon-name-part-type="species" reg="simplus">simplus</tp:taxon-name-part></tp:taxon-name></italic></p></caption><graphic xmlns:xlink="http://www.w3.org/1999/xlink" xlink:href="zookeys-746-025-g012.jpg" position="float" orientation="portrait" xlink:type="simple" id="oo_192767.jpg"/></fig></tp:treatment-sec></tp:taxon-treatment>
