# Supplementary material for: Species of the fungivorous genus Psalidothrips Priesner from China, with five new species (Thysanoptera, Phlaeothripidae)
Source: Zookeys. 2018 Mar 26;(746):25–50. doi: 10.3897/zookeys.746.22882 (PMC5904380; doi:10.3897/zookeys.746.22882)
Supplement: XML Treatment for Psalidothrips comosus [file zookeys.746.22882-treatment7.xml]

<!DOCTYPE tp:taxon-treatment
  PUBLIC "-//TaxonX//DTD Taxonomic Treatment Publishing DTD v0 20100105//EN" "tax-treatment-NSO.dtd">
<tp:taxon-treatment xmlns:tp="http://www.plazi.org/taxpub"><tp:treatment-meta><kwd-group><label>Taxon classification</label><kwd><named-content xmlns:xlink="http://www.w3.org/1999/xlink" content-type="kingdom">Animalia</named-content></kwd><kwd><named-content xmlns:xlink="http://www.w3.org/1999/xlink" content-type="order">Thysanoptera</named-content></kwd><kwd><named-content xmlns:xlink="http://www.w3.org/1999/xlink" content-type="family">Phlaeothripidae</named-content></kwd></kwd-group><mixed-citation publication-type="journal"><person-group><name><surname>Zhao</surname><given-names>Chao</given-names></name><name><surname>Zhang</surname><given-names>Hongrui</given-names></name><name><surname>Tong</surname><given-names>Xiaoli</given-names></name></person-group><article-title>Species of the fungivorous genus <italic><tp:taxon-name><tp:taxon-name-part taxon-name-part-type="genus" reg="Psalidothrips">Psalidothrips</tp:taxon-name-part></tp:taxon-name></italic> Priesner from China, with five new species (<tp:taxon-name><tp:taxon-name-part taxon-name-part-type="order">Thysanoptera</tp:taxon-name-part></tp:taxon-name>, <tp:taxon-name><tp:taxon-name-part taxon-name-part-type="family">Phlaeothripidae</tp:taxon-name-part></tp:taxon-name>)</article-title><source>Zookeys</source><day>26</day><month>3</month><year>2018</year><volume>2018</volume><issue>746</issue><fpage>25</fpage><lpage>50</lpage><pub-id pub-id-type="doi">10.3897/zookeys.746.22882</pub-id></mixed-citation></tp:treatment-meta><tp:nomenclature><tp:taxon-name>
              <tp:taxon-name-part taxon-name-part-type="genus" reg="Psalidothrips">Psalidothrips</tp:taxon-name-part>
              <tp:taxon-name-part taxon-name-part-type="subspecies" reg="comosus">comosus</tp:taxon-name-part>
              <object-id xmlns:xlink="http://www.w3.org/1999/xlink" content-type="zoobank" xlink:type="simple">http://zoobank.org/5ADD2A6A-82F9-4603-BEE8-4E794C91B985</object-id>
            </tp:taxon-name><tp:taxon-status xmlns:xlink="http://www.w3.org/1999/xlink" xlink:type="simple">sp. n.</tp:taxon-status><xref ref-type="fig" rid="F1">Figs 3–4</xref><xref ref-type="fig" rid="F6">, 37–44</xref><xref ref-type="fig" rid="F11">, 68</xref><!--PageBreak--></tp:nomenclature><tp:treatment-sec sec-type="material" id="SECID0ELNAG"><title>Material examined.</title><p>
              <bold>Holotype</bold> female (macropterous): <bold>CHINA. Guangdong</bold>: Shenzhen City, Honghu Park (<named-content xmlns:xlink="http://www.w3.org/1999/xlink" content-type="dwc:verbatimCoordinates" xlink:type="simple"><named-content content-type="geo-json" specific-use="{&#34;type&#34;:&#34;Point&#34;,&#34;coordinates&#34;:[114.116667,22.550000]}" id="NCID0EYNAG" xlink:type="simple">22°33'N, 114°07'E</named-content></named-content>), collected from leaf litter of <italic><tp:taxon-name><tp:taxon-name-part taxon-name-part-type="genus" reg="Araucaria">Araucaria</tp:taxon-name-part> <tp:taxon-name-part taxon-name-part-type="species" reg="heterophylla">heterophylla</tp:taxon-name-part></tp:taxon-name></italic> (<tp:taxon-name><tp:taxon-name-part taxon-name-part-type="family">Araucariaceae</tp:taxon-name-part></tp:taxon-name>), 2.xi.2017 (Chao Zhao).</p></tp:treatment-sec><tp:treatment-sec sec-type="Paratypes" id="SECID0ENOAG"><title>Paratypes.</title><p>13 macropterous females, 4 apterous females, and 6 apterous males, collected with holotype. Nineteen apterous females, 5 macropterous females, and 8 apterous males, collected at the same locality as holotype, 30.x.2014 (Chao Zhao).</p></tp:treatment-sec><tp:treatment-sec sec-type="description" id="SECID0ESOAG"><title>Description.</title><p>
              <bold>Female macropterous</bold> (Fig. <xref ref-type="fig" rid="F1">3</xref>). Body yellow except for head, anterior and lateral margins of pterothorax, abdominal segment II dark brown; abdominal tergites III–VIII yellow with light brown shadings laterally; tube yellow with light brown basally. Wings shaded with greyish brown.</p><p>
              <italic>Head</italic> (Fig. <xref ref-type="fig" rid="F6">37</xref>) wider than long, faintly sculptured on posterior margin; cheeks almost straight or slightly widened towards base, but constricted behind eyes; eyes approximately 1/3 of head length; postocellar setae long and acute, approximately 1.5–2.0 times longer than the diameter of hind ocellus; postocular setae long and acute, approximately 2.0 times longer than eyes. Antennae 8-segmented (Fig. <xref ref-type="fig" rid="F6">44</xref>) and slightly moniliform, apical half of antennal segments III–VII with lines of sculpture; segment III vasiform, IV–V globular, segment VIII distinctly longer than segment VII; segments III–IV with 3 and 4 sense cones respectively. Maxillary stylets reaching approx. half way to postocular setae and wide apart.</p><!--PageBreak--><!--PageBreak--><p>
              <italic>Pronotum</italic> (Fig. <xref ref-type="fig" rid="F6">38</xref>) broad, surface smooth with a weak median longitudinal line; three pairs of major setae (<abbrev xmlns:xlink="http://www.w3.org/1999/xlink" xlink:title="midlateral" id="ABBRID0EUPAG" xlink:type="simple">ml</abbrev>, <abbrev xmlns:xlink="http://www.w3.org/1999/xlink" xlink:title="epimeral" id="ABBRID0EYPAG" xlink:type="simple">epim</abbrev>, <abbrev xmlns:xlink="http://www.w3.org/1999/xlink" xlink:title="posteroangular" id="ABBRID0E3PAG" xlink:type="simple">pa</abbrev>) well developed, elongate and acute, <abbrev xmlns:xlink="http://www.w3.org/1999/xlink" xlink:title="anteroangular" id="ABBRID0EAQAG" xlink:type="simple">aa</abbrev> setae fine and long, slightly shorter or subequal to interocular setae in length. Mesopresternum eroded with small irregular sclerites laterally. Fore wing sub-basal setae S1 shortest, S2 longer than S3. Fore tarsal tooth present (Fig. <xref ref-type="fig" rid="F6">39</xref>).</p><p>
              <italic><tp:taxon-name><tp:taxon-name-part taxon-name-part-type="genus" reg="Pelta">Pelta</tp:taxon-name-part></tp:taxon-name></italic> irregularly hat-shaped (Fig. <xref ref-type="fig" rid="F6">41</xref>), sculptured on anterior half, campaniform sensilla absent in holotype. Abdominal tergites II to VII each with one pair of straight wing-retaining setae (Fig. <xref ref-type="fig" rid="F6">42</xref>); tergite IX setae S1 and S2 long and acute, setae S1 as long as or slightly longer than S2, setae S2 longer than tube; tube slightly longer than head.</p><p>
              <bold>Female apterous</bold>. Similar to macropterous female in structure, but eyes smaller, approximately 1/4 of head length; postocellar setae approximately 2.5–3.5 times longer than diameter of hind ocellus; postocular setae elongate and acute, approximately 2.5 times longer than eyes.</p><p>
              <italic>Measurements</italic> (holotype female in microns). Distended body length 1680. Head length 155, width 178; eye length 60; postocular setae length 120; diameter of posterior ocellus 20; postocellar setae length 50. Antennal length 360, segments I–VIII length (width) as follows: 35 (39); 45 (30); 57 (33); 40 (35); 37 (39); 40 (35); 35 (27); 55 (20). Pronotum median length 135, median width 260; length of major setae: <abbrev xmlns:xlink="http://www.w3.org/1999/xlink" xlink:title="anteroangular" id="ABBRID0EBRAG" xlink:type="simple">aa</abbrev> 50, <abbrev xmlns:xlink="http://www.w3.org/1999/xlink" xlink:title="midlateral" id="ABBRID0EFRAG" xlink:type="simple">ml</abbrev> 90, <abbrev xmlns:xlink="http://www.w3.org/1999/xlink" xlink:title="posteroangular" id="ABBRID0EJRAG" xlink:type="simple">pa</abbrev> 130, <abbrev xmlns:xlink="http://www.w3.org/1999/xlink" xlink:title="epimeral" id="ABBRID0ENRAG" xlink:type="simple">epim</abbrev> 95. Abdominal tergite IX S1 setae length 212, S2 setae length 200. Tube length 165, basal width 80, apical width 40; anals 100.</p><p>
              <bold>Male apterous</bold> (Fig. <xref ref-type="fig" rid="F1">4</xref>). Colour and chaetotaxy similar to apterous females, but femora thickened and fore tarsal tooth well developed (Fig. <xref ref-type="fig" rid="F6">40</xref>); pore plate on abdominal sternite VIII narrow and arched, nearly reaching lateral margins (Fig. <xref ref-type="fig" rid="F11">68</xref>); tergite IX setae S1 much longer than S2; setae S2 shorter than tube (Fig. <xref ref-type="fig" rid="F6">43</xref>).</p><p>
              <italic>Measurements</italic> (paratype male in microns). Distended body length 1620. Head length 165, width 170; eye length 40; postocular setae length 100; diameter of posterior ocellus 10; postocellar setae length 25. Antennal length 340, segments I–VIII length (width) as follows: 37 (38); 40 (28); 55 (28); 38 (32); 36 (33); 38 (30); 35 (25); 47 (17). Pronotum median length 125, median width 255; length of major setae: <abbrev xmlns:xlink="http://www.w3.org/1999/xlink" xlink:title="anteroangular" id="ABBRID0EJSAG" xlink:type="simple">aa</abbrev> 35, <abbrev xmlns:xlink="http://www.w3.org/1999/xlink" xlink:title="midlateral" id="ABBRID0ENSAG" xlink:type="simple">ml</abbrev> 87, <abbrev xmlns:xlink="http://www.w3.org/1999/xlink" xlink:title="posteroangular" id="ABBRID0ERSAG" xlink:type="simple">pa</abbrev> 120, <abbrev xmlns:xlink="http://www.w3.org/1999/xlink" xlink:title="epimeral" id="ABBRID0EVSAG" xlink:type="simple">epim</abbrev> 80. Abdominal tergite IX S1 setae length 135, S2 setae length 85. Tube length 125, basal width 70, apical width 33; anals 100.</p></tp:treatment-sec><tp:treatment-sec sec-type="etymology" id="SECID0EZSAG"><title>Etymology.</title><p>Specific epithet from Latin <italic>comosus</italic> which means long haired, and refers to the new species having relatively long body setae.</p></tp:treatment-sec><tp:treatment-sec sec-type="distribution" id="SECID0EJTAG"><title>Distribution.</title><p>China (Guangdong).</p></tp:treatment-sec><tp:treatment-sec sec-type="comments" id="SECID0EOTAG"><title>Comments.</title><p>This new species is similar to <italic><tp:taxon-name><tp:taxon-name-part taxon-name-part-type="genus" reg="Psalidothrips">P.</tp:taxon-name-part> <tp:taxon-name-part taxon-name-part-type="species" reg="taylori">taylori</tp:taxon-name-part></tp:taxon-name></italic> Mound &amp; Walker from Australia and New Zealand in sharing the elongate postocular setae, distinct pronotal <abbrev xmlns:xlink="http://www.w3.org/1999/xlink" xlink:title="anteroangular" id="ABBRID0E6TAG" xlink:type="simple">aa</abbrev> setae, and only one pair of wing-retaining setae on abdominal tergites (<xref ref-type="bibr" rid="B8">Mound and Walker 1986</xref>). However, it can be readily distinguished from the latter by the antennal segments III–VII with lines of sculpture, segments III–IV with three and four sense cones respectively, and a fore tarsal tooth present in both sexes. Campaniform sensilla are absent from the pelta of the holotype, but are present on the pelta of paratypes from the same population. This new species is also similar to the new species, <italic><tp:taxon-name><tp:taxon-name-part taxon-name-part-type="genus" reg="Psalidothrips">P.</tp:taxon-name-part> <tp:taxon-name-part taxon-name-part-type="species" reg="angustus">angustus</tp:taxon-name-part></tp:taxon-name></italic>, as discussed above.</p><!--PageBreak--></tp:treatment-sec><tp:treatment-sec><!--Section generated to contain objects referenced in tp:taxon-treatment.--><fig id="F1" position="float" orientation="portrait"><label>Figures 1–4.</label><caption><p>New <italic><tp:taxon-name><tp:taxon-name-part taxon-name-part-type="genus" reg="Psalidothrips">Psalidothrips</tp:taxon-name-part></tp:taxon-name></italic> species. <italic><tp:taxon-name><tp:taxon-name-part taxon-name-part-type="genus" reg="Psalidothrips">Psalidothrips</tp:taxon-name-part> <tp:taxon-name-part taxon-name-part-type="species" reg="angustus">angustus</tp:taxon-name-part></tp:taxon-name></italic> sp. n.: <bold>1</bold> female <bold>2</bold> male; <italic><tp:taxon-name><tp:taxon-name-part taxon-name-part-type="genus" reg="Psalidothrips">Psalidothrips</tp:taxon-name-part> <tp:taxon-name-part taxon-name-part-type="species" reg="comosus">comosus</tp:taxon-name-part></tp:taxon-name></italic> sp. n. <bold>3</bold> female <bold>4</bold> male.</p></caption><graphic xmlns:xlink="http://www.w3.org/1999/xlink" xlink:href="zookeys-746-025-g001.jpg" position="float" orientation="portrait" xlink:type="simple" id="oo_192756.jpg"/></fig><fig id="F6" position="float" orientation="portrait"><label>Figures 37–44.</label><caption><p>
                  <italic><tp:taxon-name><tp:taxon-name-part taxon-name-part-type="genus" reg="Psalidothrips">Psalidothrips</tp:taxon-name-part> <tp:taxon-name-part taxon-name-part-type="species" reg="comosus">comosus</tp:taxon-name-part></tp:taxon-name></italic> sp. n. <bold>37</bold> head <bold>38</bold> pronotum <bold>39</bold> fore leg of female <bold>40</bold> fore leg of male <bold>41</bold> pelta <bold>42</bold> abdominal tergites III–V <bold>43</bold> tube <bold>44</bold> antenna.</p></caption><graphic xmlns:xlink="http://www.w3.org/1999/xlink" xlink:href="zookeys-746-025-g006.jpg" position="float" orientation="portrait" xlink:type="simple" id="oo_192761.jpg"/></fig><fig id="F11" position="float" orientation="portrait"><label>Figures 67–70.</label><caption><p>Male pore plate of <italic><tp:taxon-name><tp:taxon-name-part taxon-name-part-type="genus" reg="Psalidothrips">Psalidothrips</tp:taxon-name-part></tp:taxon-name></italic> species: <bold>67</bold> <italic><tp:taxon-name><tp:taxon-name-part taxon-name-part-type="genus" reg="Psalidothrips">P.</tp:taxon-name-part> <tp:taxon-name-part taxon-name-part-type="species" reg="angustus">angustus</tp:taxon-name-part></tp:taxon-name></italic> sp. n. <bold>68</bold> <italic><tp:taxon-name><tp:taxon-name-part taxon-name-part-type="genus" reg="Psalidothrips">P.</tp:taxon-name-part> <tp:taxon-name-part taxon-name-part-type="species" reg="comosus">comosus</tp:taxon-name-part></tp:taxon-name></italic> sp. n. <bold>69</bold> <italic><tp:taxon-name><tp:taxon-name-part taxon-name-part-type="genus" reg="Psalidothrips">P.</tp:taxon-name-part> <tp:taxon-name-part taxon-name-part-type="species" reg="fabarius">fabarius</tp:taxon-name-part></tp:taxon-name></italic> sp. n. <bold>70</bold> <italic><tp:taxon-name><tp:taxon-name-part taxon-name-part-type="genus" reg="Psalidothrips">P.</tp:taxon-name-part> <tp:taxon-name-part taxon-name-part-type="species" reg="latizonus">latizonus</tp:taxon-name-part></tp:taxon-name></italic> sp. n.</p></caption><graphic xmlns:xlink="http://www.w3.org/1999/xlink" xlink:href="zookeys-746-025-g011.jpg" position="float" orientation="portrait" xlink:type="simple" id="oo_192766.jpg"/></fig></tp:treatment-sec><ref-list><ref id="B8"><mixed-citation xmlns:xlink="http://www.w3.org/1999/xlink" xlink:type="simple">
          <person-group><name name-style="western"><surname>Mound</surname><given-names>LA</given-names></name><name name-style="western"><surname>Walker</surname><given-names>AK</given-names></name></person-group> (<year>1986</year>) <tp:taxon-name><tp:taxon-name-part taxon-name-part-type="suborder">Tubulifera</tp:taxon-name-part></tp:taxon-name> (<tp:taxon-name><tp:taxon-name-part taxon-name-part-type="class">Insecta</tp:taxon-name-part></tp:taxon-name>: <tp:taxon-name><tp:taxon-name-part taxon-name-part-type="order">Thysanoptera</tp:taxon-name-part></tp:taxon-name>). Fauna of New Zealand 10: 1–140. <ext-link xlink:type="simple" ext-link-type="uri" xlink:href="https://www.biotaxa.org/fnz/article/download/1750/2885">https://www.biotaxa.org/fnz/article/download/1750/2885</ext-link></mixed-citation></ref></ref-list></tp:taxon-treatment>
