# Supplementary material for: Species of the fungivorous genus Psalidothrips Priesner from China, with five new species (Thysanoptera, Phlaeothripidae)
Source: Zookeys. 2018 Mar 26;(746):25–50. doi: 10.3897/zookeys.746.22882 (PMC5904380; doi:10.3897/zookeys.746.22882)
Supplement: XML Treatment for Psalidothrips fabarius [file zookeys.746.22882-treatment10.xml]

<!DOCTYPE tp:taxon-treatment
  PUBLIC "-//TaxonX//DTD Taxonomic Treatment Publishing DTD v0 20100105//EN" "tax-treatment-NSO.dtd">
<tp:taxon-treatment xmlns:tp="http://www.plazi.org/taxpub"><tp:treatment-meta><kwd-group><label>Taxon classification</label><kwd><named-content xmlns:xlink="http://www.w3.org/1999/xlink" content-type="kingdom">Animalia</named-content></kwd><kwd><named-content xmlns:xlink="http://www.w3.org/1999/xlink" content-type="order">Thysanoptera</named-content></kwd><kwd><named-content xmlns:xlink="http://www.w3.org/1999/xlink" content-type="family">Phlaeothripidae</named-content></kwd></kwd-group><mixed-citation publication-type="journal"><person-group><name><surname>Zhao</surname><given-names>Chao</given-names></name><name><surname>Zhang</surname><given-names>Hongrui</given-names></name><name><surname>Tong</surname><given-names>Xiaoli</given-names></name></person-group><article-title>Species of the fungivorous genus <italic><tp:taxon-name><tp:taxon-name-part taxon-name-part-type="genus" reg="Psalidothrips">Psalidothrips</tp:taxon-name-part></tp:taxon-name></italic> Priesner from China, with five new species (<tp:taxon-name><tp:taxon-name-part taxon-name-part-type="order">Thysanoptera</tp:taxon-name-part></tp:taxon-name>, <tp:taxon-name><tp:taxon-name-part taxon-name-part-type="family">Phlaeothripidae</tp:taxon-name-part></tp:taxon-name>)</article-title><source>Zookeys</source><day>26</day><month>3</month><year>2018</year><volume>2018</volume><issue>746</issue><fpage>25</fpage><lpage>50</lpage><pub-id pub-id-type="doi">10.3897/zookeys.746.22882</pub-id></mixed-citation></tp:treatment-meta><tp:nomenclature><tp:taxon-name>
              <tp:taxon-name-part taxon-name-part-type="genus" reg="Psalidothrips">Psalidothrips</tp:taxon-name-part>
              <tp:taxon-name-part taxon-name-part-type="species" reg="fabarius">fabarius</tp:taxon-name-part>
              <object-id xmlns:xlink="http://www.w3.org/1999/xlink" content-type="zoobank" xlink:type="simple">http://zoobank.org/6CB4F657-6301-4695-9E8D-95D17CB66609</object-id>
            </tp:taxon-name><tp:taxon-status xmlns:xlink="http://www.w3.org/1999/xlink" xlink:type="simple">sp. n.</tp:taxon-status><xref ref-type="fig" rid="F2">Figs 5–6</xref><xref ref-type="fig" rid="F7">, 45–49</xref><xref ref-type="fig" rid="F11">, 69</xref></tp:nomenclature><tp:treatment-sec sec-type="material" id="SECID0EL4AG"><title>Materials examined.</title><p>
              <bold>Holotype</bold> female: <bold>CHINA. Guangdong</bold>: Guangzhou City, Arboretum of South China Agricultural University (<named-content xmlns:xlink="http://www.w3.org/1999/xlink" content-type="dwc:verbatimCoordinates" xlink:type="simple"><named-content content-type="geo-json" specific-use="{&#34;type&#34;:&#34;Point&#34;,&#34;coordinates&#34;:[113.350000,23.150000]}" id="NCID0EY4AG" xlink:type="simple">23°09'N, 113°21'E</named-content></named-content>), 29.xii.2013 (Jingna Li).</p></tp:treatment-sec><tp:treatment-sec sec-type="Paratypes" id="SECID0E44AG"><title>Paratypes.</title><p>Ten females and 3 males, collected with holotype; same locality as holotype: 2 females, 31.iii.2011 (Tao Song), 1 female and 1 male, 26.viii.2013 (Jingna Li), 1 female and 1 male, 29.xii.2013 (Jingna Li), 3 females and 1 male, 26.vii.2014 (Chao Zhao), 6 females and 3 males, 14.vii.2014 (Chao Zhao); Guangzhou City, Huolushan Forest Park (<named-content xmlns:xlink="http://www.w3.org/1999/xlink" content-type="dwc:verbatimCoordinates" xlink:type="simple"><named-content content-type="geo-json" specific-use="{&#34;type&#34;:&#34;Point&#34;,&#34;coordinates&#34;:[113.378889,23.179722]}" id="NCID0EG5AG" xlink:type="simple">23°10'47"N, 113°22'44"E</named-content></named-content>), 2 females and 2 males, 1.vi.2014 (Jingna Li).</p></tp:treatment-sec><tp:treatment-sec sec-type="description" id="SECID0EL5AG"><title>Description.</title><p>
              <bold>Female macropterous</bold> (Fig. <xref ref-type="fig" rid="F2">5</xref>). Body yellow except head, mesothorax, abdominal tergite II brown, the rest of body yellow. Antennal segments I and basal half of II light brown, segment III yellow, IV–VIII yellowish brown gradually darkened distally. Wings shaded with greyish brown but paler medially.</p><fig id="F2" position="float" orientation="portrait"><label>Figures 5–8.</label><caption><p>New <italic><tp:taxon-name><tp:taxon-name-part taxon-name-part-type="genus" reg="Psalidothrips">Psalidothrips</tp:taxon-name-part></tp:taxon-name></italic> species. <italic><tp:taxon-name><tp:taxon-name-part taxon-name-part-type="genus" reg="Psalidothrips">Psalidothrips</tp:taxon-name-part> <tp:taxon-name-part taxon-name-part-type="species" reg="fabarius">fabarius</tp:taxon-name-part></tp:taxon-name></italic> sp. n.: <bold>5</bold> female <bold>6</bold> male; <italic><tp:taxon-name><tp:taxon-name-part taxon-name-part-type="genus" reg="Psalidothrips">Psalidothrips</tp:taxon-name-part> <tp:taxon-name-part taxon-name-part-type="species" reg="latizonus">latizonus</tp:taxon-name-part></tp:taxon-name></italic> sp. n. <bold>7</bold> female <bold>8</bold> male.</p></caption><graphic xmlns:xlink="http://www.w3.org/1999/xlink" xlink:href="zookeys-746-025-g002.jpg" position="float" orientation="portrait" xlink:type="simple" id="oo_192757.jpg"/></fig><p>
              <italic>Head</italic> (Fig. <xref ref-type="fig" rid="F7">45</xref>) almost as long as wide, dorsal surface smooth, faintly sculptured at base; cheeks weakly swollen, slightly constricted just behind eyes. Eyes one-third as long as head; postocular setae approximately 1.5 times longer than eyes and weakly expanded at apex; postocellar setae approximately twice as long as hind ocellus or longer. Antennae 8-segmented, somewhat moniliform, surface without sculpture (Fig. <xref ref-type="fig" rid="F7">49</xref>); segment VIII longer than segment VII; segments III and IV each with two sense <!--PageBreak-->cones. Maxillary stylets reaching about one-third way to postocular setae and wide apart, often V-shaped.</p><p>
              <italic>Pronotum</italic> (Fig. <xref ref-type="fig" rid="F7">46</xref>) broad, surface smooth with a weak median longitudinal line; pronotal <abbrev xmlns:xlink="http://www.w3.org/1999/xlink" xlink:title="anteromarginal" id="ABBRID0E6ABG" xlink:type="simple">am</abbrev> and <abbrev xmlns:xlink="http://www.w3.org/1999/xlink" xlink:title="anteroangular" id="ABBRID0EDBBG" xlink:type="simple">aa</abbrev> minute, the other three pairs of major setae well developed, <abbrev xmlns:xlink="http://www.w3.org/1999/xlink" xlink:title="posteroangular" id="ABBRID0EHBBG" xlink:type="simple">pa</abbrev> longest, <abbrev xmlns:xlink="http://www.w3.org/1999/xlink" xlink:title="midlateral" id="ABBRID0ELBBG" xlink:type="simple">ml</abbrev> slightly longer than <abbrev xmlns:xlink="http://www.w3.org/1999/xlink" xlink:title="epimeral" id="ABBRID0EPBBG" xlink:type="simple">epim</abbrev>, <abbrev xmlns:xlink="http://www.w3.org/1999/xlink" xlink:title="epimeral" id="ABBRID0ETBBG" xlink:type="simple">epim</abbrev> and <abbrev xmlns:xlink="http://www.w3.org/1999/xlink" xlink:title="posteroangular" id="ABBRID0EXBBG" xlink:type="simple">pa</abbrev> pointed, but <abbrev xmlns:xlink="http://www.w3.org/1999/xlink" xlink:title="midlateral" id="ABBRID0E2BBG" xlink:type="simple">ml</abbrev> expanded at apex. Fore tarsal tooth absent. Sub-basal wing seta S1 minute, S2 longer than S3, both pointed at apex.</p><p>
              <italic><tp:taxon-name><tp:taxon-name-part taxon-name-part-type="genus" reg="Pelta">Pelta</tp:taxon-name-part></tp:taxon-name></italic> nearly bell-shaped with short lateral lobes (Fig. <xref ref-type="fig" rid="F7">47</xref>), anterior half distinctly sculptured, a pair of campaniform sensilla present. Abdominal tergites II–VII with two pairs of simply curved wing-retaining setae; S1 and S2 on tergite IX subequal in length (Fig. <xref ref-type="fig" rid="F7">48</xref>), slightly shorter than tube, all pointed at apex; basal width of tube approximately 3.0 times wider than apical width; anal setae much shorter than tube.</p><p>
              <italic>Measurements</italic> (holotype female in microns). Body length 1680. Head length 180, head maximum width 175; eye length 55, postocular setae length 80; diameter of posterior ocellus 16, postocellar setae length 32. Antennal length 360, segments I–VIII length (width) as follows: 42(42); 42 (33); 56 (35); 46 (35); 50 (32); 46 (31); 33 (27); 42 (19). Pronotum median length 145, median width 240; length of major setae: <abbrev xmlns:xlink="http://www.w3.org/1999/xlink" xlink:title="midlateral" id="ABBRID0EUCBG" xlink:type="simple">ml</abbrev> 65, <abbrev xmlns:xlink="http://www.w3.org/1999/xlink" xlink:title="posteroangular" id="ABBRID0EYCBG" xlink:type="simple">pa</abbrev> 80, <abbrev xmlns:xlink="http://www.w3.org/1999/xlink" xlink:title="epimeral" id="ABBRID0E3CBG" xlink:type="simple">epim</abbrev> 60. Fore wing length 720, subbasal setae S1–S3 length: 4, 35, 23. Abdominal tergite IX S1 setae length 100, S2 setae length 95. Tube length 120, tube basal width 70, apical width 23; anals 100.</p><p>
              <bold>Male apterous</bold> (Fig. <xref ref-type="fig" rid="F2">6</xref>). Similar to female in structure and colour, but smaller and fore tarsus armed with a tooth; setae S2 much shorter than S1 on abdominal tergite IX; abdominal sternite VIII pore plate arch-shaped with a projection medially (Fig. <xref ref-type="fig" rid="F11">69</xref>).</p><p>
              <italic>Measurements</italic> (paratype male in microns). Distended body length 1370. Head length 150, width 140; eye length 40; postocular setae length 68; diameter of posterior ocellus 12; postocellar setae length 28. Antennal length 295, segments I–VIII length (width) as follows: 32 (42); 35 (30); 46 (30); 35 (32); 35 (30); 38 (28); 32 (26); 42 (19). Pronotum median length 130, median width 210; length of major setae: <abbrev xmlns:xlink="http://www.w3.org/1999/xlink" xlink:title="midlateral" id="ABBRID0EQDBG" xlink:type="simple">ml</abbrev> 44, <abbrev xmlns:xlink="http://www.w3.org/1999/xlink" xlink:title="posteroangular" id="ABBRID0EUDBG" xlink:type="simple">pa</abbrev> 64, <abbrev xmlns:xlink="http://www.w3.org/1999/xlink" xlink:title="epimeral" id="ABBRID0EYDBG" xlink:type="simple">epim</abbrev> 44. Abdominal tergite IX S1 setae length 85, S2 setae length 60. Tube length 100, basal width 55, apical width 25; anals 60.</p></tp:treatment-sec><tp:treatment-sec sec-type="distribution" id="SECID0E3DBG"><title>Distribution.</title><p>China (Guangdong).</p></tp:treatment-sec><tp:treatment-sec sec-type="etymology" id="SECID0EBEBG"><title>Etymology.</title><p>The specific epithet, <italic>fabarius</italic>, is from the Latin word meaning bead-like, referring to the moniliform antennal segments.</p></tp:treatment-sec><tp:treatment-sec sec-type="comments" id="SECID0EREBG"><title>Comments.</title><p>This new species appears to be most similar in appearance to <italic><tp:taxon-name><tp:taxon-name-part taxon-name-part-type="genus" reg="Psalidothrips">P.</tp:taxon-name-part> <tp:taxon-name-part taxon-name-part-type="species" reg="ochraceus">ochraceus</tp:taxon-name-part></tp:taxon-name></italic> Okajima from Ryukyu Islands, Japan, particularly in having two sense cones on antennal segments III and IV, and the elongate postocellar setae, but it can be readily distinguished from the latter by the following characteristics: (1) postocular setae expanded at apex (pointed in <italic><tp:taxon-name><tp:taxon-name-part taxon-name-part-type="genus" reg="Psalidothrips"/><tp:taxon-name-part taxon-name-part-type="species" reg="ochraceus">ochraceus</tp:taxon-name-part></tp:taxon-name></italic>); (2) pronotal <abbrev xmlns:xlink="http://www.w3.org/1999/xlink" xlink:title="midlateral" id="ABBRID0EMFBG" xlink:type="simple">ml</abbrev> setae expanded at apex (<abbrev xmlns:xlink="http://www.w3.org/1999/xlink" xlink:title="midlateral" id="ABBRID0EQFBG" xlink:type="simple">ml</abbrev> pointed in <italic><tp:taxon-name><tp:taxon-name-part taxon-name-part-type="genus" reg="Psalidothrips"/><tp:taxon-name-part taxon-name-part-type="species" reg="ochraceus">ochraceus</tp:taxon-name-part></tp:taxon-name></italic>); (3) pelta distinctly sculptured on anterior half (whereas pelta indistinctly sculptured in <italic><tp:taxon-name><tp:taxon-name-part taxon-name-part-type="genus" reg="Psalidothrips"/><tp:taxon-name-part taxon-name-part-type="species" reg="ochraceus">ochraceus</tp:taxon-name-part></tp:taxon-name></italic>); (4) abdominal tergite IX setae S1 and S2 subequal in length, but shorter than tube (whereas in <italic><tp:taxon-name><tp:taxon-name-part taxon-name-part-type="genus" reg="Psalidothrips"/><tp:taxon-name-part taxon-name-part-type="species" reg="ochraceus">ochraceus</tp:taxon-name-part></tp:taxon-name></italic>, S1 slightly shorter than tube, S2 longer than tube); (5) three sub-basal wing setae present on fore wing (only one minute sub-basal wing seta present in <italic><tp:taxon-name><tp:taxon-name-part taxon-name-part-type="genus" reg="Psalidothrips"/><tp:taxon-name-part taxon-name-part-type="species" reg="ochraceus">ochraceus</tp:taxon-name-part></tp:taxon-name></italic>).</p><!--PageBreak--></tp:treatment-sec><tp:treatment-sec><!--Section generated to contain objects referenced in tp:taxon-treatment.--><fig id="F7" position="float" orientation="portrait"><label>Figures 45–49.</label><caption><p>
                  <italic><tp:taxon-name><tp:taxon-name-part taxon-name-part-type="genus" reg="Psalidothrips">Psalidothrips</tp:taxon-name-part> <tp:taxon-name-part taxon-name-part-type="species" reg="fabarius">fabarius</tp:taxon-name-part></tp:taxon-name></italic> sp. n. <bold>45</bold> head <bold>46</bold> pronotum <bold>47</bold> pelta <bold>48</bold> tube <bold>49</bold> antenna.</p></caption><graphic xmlns:xlink="http://www.w3.org/1999/xlink" xlink:href="zookeys-746-025-g007.jpg" position="float" orientation="portrait" xlink:type="simple" id="oo_192762.jpg"/></fig><fig id="F11" position="float" orientation="portrait"><label>Figures 67–70.</label><caption><p>Male pore plate of <italic><tp:taxon-name><tp:taxon-name-part taxon-name-part-type="genus" reg="Psalidothrips">Psalidothrips</tp:taxon-name-part></tp:taxon-name></italic> species: <bold>67</bold> <italic><tp:taxon-name><tp:taxon-name-part taxon-name-part-type="genus" reg="Psalidothrips">P.</tp:taxon-name-part> <tp:taxon-name-part taxon-name-part-type="species" reg="angustus">angustus</tp:taxon-name-part></tp:taxon-name></italic> sp. n. <bold>68</bold> <italic><tp:taxon-name><tp:taxon-name-part taxon-name-part-type="genus" reg="Psalidothrips">P.</tp:taxon-name-part> <tp:taxon-name-part taxon-name-part-type="species" reg="comosus">comosus</tp:taxon-name-part></tp:taxon-name></italic> sp. n. <bold>69</bold> <italic><tp:taxon-name><tp:taxon-name-part taxon-name-part-type="genus" reg="Psalidothrips">P.</tp:taxon-name-part> <tp:taxon-name-part taxon-name-part-type="species" reg="fabarius">fabarius</tp:taxon-name-part></tp:taxon-name></italic> sp. n. <bold>70</bold> <italic><tp:taxon-name><tp:taxon-name-part taxon-name-part-type="genus" reg="Psalidothrips">P.</tp:taxon-name-part> <tp:taxon-name-part taxon-name-part-type="species" reg="latizonus">latizonus</tp:taxon-name-part></tp:taxon-name></italic> sp. n.</p></caption><graphic xmlns:xlink="http://www.w3.org/1999/xlink" xlink:href="zookeys-746-025-g011.jpg" position="float" orientation="portrait" xlink:type="simple" id="oo_192766.jpg"/></fig></tp:treatment-sec></tp:taxon-treatment>
