# Supplementary material for: Species of the fungivorous genus Psalidothrips Priesner from China, with five new species (Thysanoptera, Phlaeothripidae)
Source: Zookeys. 2018 Mar 26;(746):25–50. doi: 10.3897/zookeys.746.22882 (PMC5904380; doi:10.3897/zookeys.746.22882)
Supplement: XML Treatment for Psalidothrips latizonus [file zookeys.746.22882-treatment11.xml]

<!DOCTYPE tp:taxon-treatment
  PUBLIC "-//TaxonX//DTD Taxonomic Treatment Publishing DTD v0 20100105//EN" "tax-treatment-NSO.dtd">
<tp:taxon-treatment xmlns:tp="http://www.plazi.org/taxpub"><tp:treatment-meta><kwd-group><label>Taxon classification</label><kwd><named-content xmlns:xlink="http://www.w3.org/1999/xlink" content-type="kingdom">Animalia</named-content></kwd><kwd><named-content xmlns:xlink="http://www.w3.org/1999/xlink" content-type="order">Thysanoptera</named-content></kwd><kwd><named-content xmlns:xlink="http://www.w3.org/1999/xlink" content-type="family">Phlaeothripidae</named-content></kwd></kwd-group><mixed-citation publication-type="journal"><person-group><name><surname>Zhao</surname><given-names>Chao</given-names></name><name><surname>Zhang</surname><given-names>Hongrui</given-names></name><name><surname>Tong</surname><given-names>Xiaoli</given-names></name></person-group><article-title>Species of the fungivorous genus <italic><tp:taxon-name><tp:taxon-name-part taxon-name-part-type="genus" reg="Psalidothrips">Psalidothrips</tp:taxon-name-part></tp:taxon-name></italic> Priesner from China, with five new species (<tp:taxon-name><tp:taxon-name-part taxon-name-part-type="order">Thysanoptera</tp:taxon-name-part></tp:taxon-name>, <tp:taxon-name><tp:taxon-name-part taxon-name-part-type="family">Phlaeothripidae</tp:taxon-name-part></tp:taxon-name>)</article-title><source>Zookeys</source><day>26</day><month>3</month><year>2018</year><volume>2018</volume><issue>746</issue><fpage>25</fpage><lpage>50</lpage><pub-id pub-id-type="doi">10.3897/zookeys.746.22882</pub-id></mixed-citation></tp:treatment-meta><tp:nomenclature><tp:taxon-name>
              <tp:taxon-name-part taxon-name-part-type="genus" reg="Psalidothrips">Psalidothrips</tp:taxon-name-part>
              <tp:taxon-name-part taxon-name-part-type="species" reg="latizonus">latizonus</tp:taxon-name-part>
              <object-id xmlns:xlink="http://www.w3.org/1999/xlink" content-type="zoobank" xlink:type="simple">http://zoobank.org/25FD6569-3677-4870-A161-00EFA248D28E</object-id>
            </tp:taxon-name><tp:taxon-status xmlns:xlink="http://www.w3.org/1999/xlink" xlink:type="simple">sp. n.</tp:taxon-status><xref ref-type="fig" rid="F2">Figs 7–8</xref><xref ref-type="fig" rid="F8">, 50–54</xref><xref ref-type="fig" rid="F11">, 70</xref><!--PageBreak--></tp:nomenclature><tp:treatment-sec sec-type="material" id="SECID0ESIBG"><title>Material examined.</title><p>
              <bold>Holotype: CHINA. Hainan</bold>: 1 female, Ledong County, Jianfengling National Nature Reserve (<named-content xmlns:xlink="http://www.w3.org/1999/xlink" content-type="dwc:verbatimCoordinates" xlink:type="simple"><named-content content-type="geo-json" specific-use="{&#34;type&#34;:&#34;Point&#34;,&#34;coordinates&#34;:[108.850000,18.733333]}" id="NCID0E4IBG" xlink:type="simple">18°44'N, 108°51'E</named-content></named-content>), 30.x.1986 (Xiaoli Tong).</p></tp:treatment-sec><tp:treatment-sec sec-type="Paratypes" id="SECID0ECJBG"><title>Paratypes.</title><p>Two females 2 males, same data as holotype. <bold>Guangdong</bold>: 1 male, Haifeng County, Mt. Lianhuashan (<named-content xmlns:xlink="http://www.w3.org/1999/xlink" content-type="dwc:verbatimCoordinates" xlink:type="simple"><named-content content-type="geo-json" specific-use="{&#34;type&#34;:&#34;Point&#34;,&#34;coordinates&#34;:[115.250000,23.050000]}" id="NCID0ENJBG" xlink:type="simple">23°03'N, 115°15'E</named-content></named-content>), 14.ix.2005 (Jun Wang).</p><p>
              <bold>Female macropterous</bold> (Fig. <xref ref-type="fig" rid="F2">7</xref>). Head largely yellow or yellowish brown with dark brown margins; mesonotum yellowish brown with dark brown margin, abdominal tergite II brown, darker than other tergites, abdominal segments yellow shaded with pale brown laterally, the rest of body yellow. Antennal segments I–II pale brown, III–VIII shading gradually from yellow to pale brown towards apex. Wings shaded with greyish brown but paler medially.</p><p>
              <italic>Head</italic> (Fig. <xref ref-type="fig" rid="F8">50</xref>) almost as long as broad, dorsal surface smooth with a few lines of sculpture posteriorly; cheeks slightly swollen and constricted just behind eyes. Eyes approximately one-third of head length; postocellar setae approximately 2.5 times longer than hind ocellus; postocular setae bluntly acute, as long as or slightly longer than eyes . Antennae 8-segmented (Fig. <xref ref-type="fig" rid="F8">54</xref>), surface without sculpture; segments III and IV each with two sense cones, segment VIII longer than segment VII. Maxillary stylets short and wide apart, often V-shaped.</p><p>
              <italic>Pronotum</italic> about 0.8 times as long as head, almost smooth (Fig. <xref ref-type="fig" rid="F8">51</xref>); <abbrev xmlns:xlink="http://www.w3.org/1999/xlink" xlink:title="midlateral" id="ABBRID0EOKBG" xlink:type="simple">ml</abbrev> and <abbrev xmlns:xlink="http://www.w3.org/1999/xlink" xlink:title="epimeral" id="ABBRID0ESKBG" xlink:type="simple">epim</abbrev> subequal in length, <abbrev xmlns:xlink="http://www.w3.org/1999/xlink" xlink:title="posteroangular" id="ABBRID0EWKBG" xlink:type="simple">pa</abbrev> longest, all bluntly acute. Fore tarsal tooth absent. Fore wing sub-basal wing seta S1 minute, S2 longer than S3, both pointed at apex.</p><p>
              <italic><tp:taxon-name><tp:taxon-name-part taxon-name-part-type="genus" reg="Pelta">Pelta</tp:taxon-name-part></tp:taxon-name></italic> nearly hat-shaped (Fig. <xref ref-type="fig" rid="F8">52</xref>), faintly sculptured, with a pair of campaniform sensilla. Abdominal tergites II to VII each with two pairs of sigmoid wing-retaining setae; tergite IX setae S1 shorter than S2 which slightly longer than tube (Fig. <xref ref-type="fig" rid="F8">53</xref>); basal width of tube 3–4 times wider than apical width.</p><p>
              <italic>Measurements</italic> (holotype female in microns). Distended body length 2050. Head length 205, width 203; eye length 70; postocular setae length 90; diameter of posterior ocellus 16; postocellar setae length 32. Antennal total length 425, segments I–VIII length (width): 42 (39); 47 (28); 63 (30); 57 (30); 59 (28); 59 (25); 43 (23); 55 (17). Pronotum median length 160, median width 260; length of major setae: <abbrev xmlns:xlink="http://www.w3.org/1999/xlink" xlink:title="midlateral" id="ABBRID0EPLBG" xlink:type="simple">ml</abbrev> length 45, <abbrev xmlns:xlink="http://www.w3.org/1999/xlink" xlink:title="posteroangular" id="ABBRID0ETLBG" xlink:type="simple">pa</abbrev> length 65, <abbrev xmlns:xlink="http://www.w3.org/1999/xlink" xlink:title="epimeral" id="ABBRID0EXLBG" xlink:type="simple">epim</abbrev> length 50. Fore wing length 800, subbasal setae S1–S3 length: 3, 15, 13. Abdominal tergite IX setae S1 length 130, S2 length 165. Tube length 145, tube basal width 80, apical width 27, anals 100.</p><p>
              <bold>Male macropterous</bold> (Fig. <xref ref-type="fig" rid="F2">8</xref>). Similar in colour and structure to female except for fore tarsal tooth present and setae S1 slightly longer than S2 on abdominal tergite IX; pore plate on abdominal sternite VIII broadly arched (Fig. <xref ref-type="fig" rid="F11">70</xref>).</p><p>
              <italic>Measurements</italic> (paratype male in microns). Distended body length 1230. Head length 190, width 175; eye length 55, postocular setae length 75; diameter of posterior ocellus 15; postocellar setae length 38. Antennal total length 370, segments I–VIII length (width): 35 (40); 36 (28); 52 (25); 45 (29); 44 (25); 48 (28); 34 (24); 45 (20). Pronotum median length 140, median width 240; length of major setae: <abbrev xmlns:xlink="http://www.w3.org/1999/xlink" xlink:title="midlateral" id="ABBRID0ELMBG" xlink:type="simple">ml</abbrev> length 45, <!--PageBreak--><abbrev xmlns:xlink="http://www.w3.org/1999/xlink" xlink:title="posteroangular" id="ABBRID0EQMBG" xlink:type="simple">pa</abbrev> length 65, <abbrev xmlns:xlink="http://www.w3.org/1999/xlink" xlink:title="epimeral" id="ABBRID0EUMBG" xlink:type="simple">epim</abbrev> length 50. Abdominal tergite IX setae S1 length 105, S2 length 85. Tube length 115, basal width 67, apical width 22, anals 85.</p></tp:treatment-sec><tp:treatment-sec sec-type="distribution" id="SECID0EYMBG"><title>Distribution.</title><p>China (Guangdong, Hainan).</p></tp:treatment-sec><tp:treatment-sec sec-type="etymology" id="SECID0E4MBG"><title>Etymology.</title><p>The specific epithet, <italic>latizonus</italic>, is from the Latin adjective meaning broad band, in reference to the broad male pore plate.</p></tp:treatment-sec><tp:treatment-sec sec-type="comments" id="SECID0ENNBG"><title>Comments.</title><p>The new species is closely similar to <italic><tp:taxon-name><tp:taxon-name-part taxon-name-part-type="genus" reg="Psalidothrips">P.</tp:taxon-name-part> <tp:taxon-name-part taxon-name-part-type="species" reg="chebalingicus">chebalingicus</tp:taxon-name-part></tp:taxon-name></italic> in general appearance, but differs from it as follows: head largely yellowish brown but darkened laterally (head uniformly brown in <italic><tp:taxon-name><tp:taxon-name-part taxon-name-part-type="genus" reg="Psalidothrips"/><tp:taxon-name-part taxon-name-part-type="species" reg="chebalingicus">chebalingicus</tp:taxon-name-part></tp:taxon-name></italic>); antennal segments I–II pale brown, III–VIII shading gradually from yellowish brown to pale brown towards apex (antennae yellow except segments I–II and VI–VIII brown in <italic><tp:taxon-name><tp:taxon-name-part taxon-name-part-type="genus" reg="Psalidothrips"/><tp:taxon-name-part taxon-name-part-type="species" reg="chebalingicus">chebalingicus</tp:taxon-name-part></tp:taxon-name></italic>); postocellar setae about 2.5 times as long as hind ocellus (postocellar setae slightly longer than hind ocellus in <italic><tp:taxon-name><tp:taxon-name-part taxon-name-part-type="genus" reg="Psalidothrips"/><tp:taxon-name-part taxon-name-part-type="species" reg="chebalingicus">chebalingicus</tp:taxon-name-part></tp:taxon-name></italic>); antennal segment VIII longer than segment VII (antennal segment VIII as long as segment VII in <italic><tp:taxon-name><tp:taxon-name-part taxon-name-part-type="genus" reg="Psalidothrips"/><tp:taxon-name-part taxon-name-part-type="species" reg="chebalingicus">chebalingicus</tp:taxon-name-part></tp:taxon-name></italic>). Moreover, the males have the broad pore plate reaching the lateral margin of sternite VIII, whereas the pore plate of <italic><tp:taxon-name><tp:taxon-name-part taxon-name-part-type="genus" reg="Psalidothrips">P.</tp:taxon-name-part> <tp:taxon-name-part taxon-name-part-type="species" reg="chebalingicus">chebalingicus</tp:taxon-name-part></tp:taxon-name></italic> is narrow and slightly arched, not reaching the lateral margin.</p><!--PageBreak--></tp:treatment-sec><tp:treatment-sec><!--Section generated to contain objects referenced in tp:taxon-treatment.--><fig id="F2" position="float" orientation="portrait"><label>Figures 5–8.</label><caption><p>New <italic><tp:taxon-name><tp:taxon-name-part taxon-name-part-type="genus" reg="Psalidothrips">Psalidothrips</tp:taxon-name-part></tp:taxon-name></italic> species. <italic><tp:taxon-name><tp:taxon-name-part taxon-name-part-type="genus" reg="Psalidothrips">Psalidothrips</tp:taxon-name-part> <tp:taxon-name-part taxon-name-part-type="species" reg="fabarius">fabarius</tp:taxon-name-part></tp:taxon-name></italic> sp. n.: <bold>5</bold> female <bold>6</bold> male; <italic><tp:taxon-name><tp:taxon-name-part taxon-name-part-type="genus" reg="Psalidothrips">Psalidothrips</tp:taxon-name-part> <tp:taxon-name-part taxon-name-part-type="species" reg="latizonus">latizonus</tp:taxon-name-part></tp:taxon-name></italic> sp. n. <bold>7</bold> female <bold>8</bold> male.</p></caption><graphic xmlns:xlink="http://www.w3.org/1999/xlink" xlink:href="zookeys-746-025-g002.jpg" position="float" orientation="portrait" xlink:type="simple" id="oo_192757.jpg"/></fig><fig id="F8" position="float" orientation="portrait"><label>Figures 50–54.</label><caption><p>
                  <italic><tp:taxon-name><tp:taxon-name-part taxon-name-part-type="genus" reg="Psalidothrips">Psalidothrips</tp:taxon-name-part> <tp:taxon-name-part taxon-name-part-type="species" reg="latizonus">latizonus</tp:taxon-name-part></tp:taxon-name></italic> sp. n. <bold>50</bold> head <bold>51</bold> pronotum <bold>52</bold> pelta <bold>53</bold> tube <bold>54</bold> antenna.</p></caption><graphic xmlns:xlink="http://www.w3.org/1999/xlink" xlink:href="zookeys-746-025-g008.jpg" position="float" orientation="portrait" xlink:type="simple" id="oo_192763.jpg"/></fig><fig id="F11" position="float" orientation="portrait"><label>Figures 67–70.</label><caption><p>Male pore plate of <italic><tp:taxon-name><tp:taxon-name-part taxon-name-part-type="genus" reg="Psalidothrips">Psalidothrips</tp:taxon-name-part></tp:taxon-name></italic> species: <bold>67</bold> <italic><tp:taxon-name><tp:taxon-name-part taxon-name-part-type="genus" reg="Psalidothrips">P.</tp:taxon-name-part> <tp:taxon-name-part taxon-name-part-type="species" reg="angustus">angustus</tp:taxon-name-part></tp:taxon-name></italic> sp. n. <bold>68</bold> <italic><tp:taxon-name><tp:taxon-name-part taxon-name-part-type="genus" reg="Psalidothrips">P.</tp:taxon-name-part> <tp:taxon-name-part taxon-name-part-type="species" reg="comosus">comosus</tp:taxon-name-part></tp:taxon-name></italic> sp. n. <bold>69</bold> <italic><tp:taxon-name><tp:taxon-name-part taxon-name-part-type="genus" reg="Psalidothrips">P.</tp:taxon-name-part> <tp:taxon-name-part taxon-name-part-type="species" reg="fabarius">fabarius</tp:taxon-name-part></tp:taxon-name></italic> sp. n. <bold>70</bold> <italic><tp:taxon-name><tp:taxon-name-part taxon-name-part-type="genus" reg="Psalidothrips">P.</tp:taxon-name-part> <tp:taxon-name-part taxon-name-part-type="species" reg="latizonus">latizonus</tp:taxon-name-part></tp:taxon-name></italic> sp. n.</p></caption><graphic xmlns:xlink="http://www.w3.org/1999/xlink" xlink:href="zookeys-746-025-g011.jpg" position="float" orientation="portrait" xlink:type="simple" id="oo_192766.jpg"/></fig></tp:treatment-sec></tp:taxon-treatment>
