# Supplementary material for: Species of the fungivorous genus Psalidothrips Priesner from China, with five new species (Thysanoptera, Phlaeothripidae)
Source: Zookeys. 2018 Mar 26;(746):25–50. doi: 10.3897/zookeys.746.22882 (PMC5904380; doi:10.3897/zookeys.746.22882)
Supplement: XML Treatment for Psalidothrips nigroterminatus [file zookeys.746.22882-treatment14.xml]

<!DOCTYPE tp:taxon-treatment
  PUBLIC "-//TaxonX//DTD Taxonomic Treatment Publishing DTD v0 20100105//EN" "tax-treatment-NSO.dtd">
<tp:taxon-treatment xmlns:tp="http://www.plazi.org/taxpub"><tp:treatment-meta><kwd-group><label>Taxon classification</label><kwd><named-content xmlns:xlink="http://www.w3.org/1999/xlink" content-type="kingdom">Animalia</named-content></kwd><kwd><named-content xmlns:xlink="http://www.w3.org/1999/xlink" content-type="order">Thysanoptera</named-content></kwd><kwd><named-content xmlns:xlink="http://www.w3.org/1999/xlink" content-type="family">Phlaeothripidae</named-content></kwd></kwd-group><mixed-citation publication-type="journal"><person-group><name><surname>Zhao</surname><given-names>Chao</given-names></name><name><surname>Zhang</surname><given-names>Hongrui</given-names></name><name><surname>Tong</surname><given-names>Xiaoli</given-names></name></person-group><article-title>Species of the fungivorous genus <italic><tp:taxon-name><tp:taxon-name-part taxon-name-part-type="genus" reg="Psalidothrips">Psalidothrips</tp:taxon-name-part></tp:taxon-name></italic> Priesner from China, with five new species (<tp:taxon-name><tp:taxon-name-part taxon-name-part-type="order">Thysanoptera</tp:taxon-name-part></tp:taxon-name>, <tp:taxon-name><tp:taxon-name-part taxon-name-part-type="family">Phlaeothripidae</tp:taxon-name-part></tp:taxon-name>)</article-title><source>Zookeys</source><day>26</day><month>3</month><year>2018</year><volume>2018</volume><issue>746</issue><fpage>25</fpage><lpage>50</lpage><pub-id pub-id-type="doi">10.3897/zookeys.746.22882</pub-id></mixed-citation></tp:treatment-meta><tp:nomenclature><tp:taxon-name>
              <tp:taxon-name-part taxon-name-part-type="genus" reg="Psalidothrips">Psalidothrips</tp:taxon-name-part>
              <tp:taxon-name-part taxon-name-part-type="species" reg="nigroterminatus">nigroterminatus</tp:taxon-name-part>
              <object-id xmlns:xlink="http://www.w3.org/1999/xlink" content-type="zoobank" xlink:type="simple">http://zoobank.org/2703C57E-AD67-4E79-A282-EC10A3E10123</object-id>
            </tp:taxon-name><tp:taxon-status xmlns:xlink="http://www.w3.org/1999/xlink" xlink:type="simple">sp. n.</tp:taxon-status><xref ref-type="fig" rid="F3">Figs 9–10</xref><xref ref-type="fig" rid="F9">, 55–61</xref></tp:nomenclature><tp:treatment-sec sec-type="material" id="SECID0EDXBG"><title>Material examined.</title><p>
              <bold>Holotype: CHINA. Hainan</bold>: 1 female, Qiongzhong County, Limushan National Forest Park (<named-content xmlns:xlink="http://www.w3.org/1999/xlink" content-type="dwc:verbatimCoordinates" xlink:type="simple"><named-content content-type="geo-json" specific-use="{&#34;type&#34;:&#34;Point&#34;,&#34;coordinates&#34;:[113.210833,19.211111]}" id="NCID0EOXBG" xlink:type="simple">19°12'40"N, 113°12'39"E</named-content></named-content>, alt. 1200m), 24.x.2017 (Chao Zhao).</p></tp:treatment-sec><tp:treatment-sec sec-type="Paratypes" id="SECID0ETXBG"><title>Paratypes.</title><p>Four females and 1 male, collected with holotype. <bold>Yunnan</bold>: One female and 1 male, Mengla County (<named-content xmlns:xlink="http://www.w3.org/1999/xlink" content-type="dwc:verbatimCoordinates" xlink:type="simple"><named-content content-type="geo-json" specific-use="{&#34;type&#34;:&#34;Point&#34;,&#34;coordinates&#34;:[101.250000,21.933333]}" id="NCID0E5XBG" xlink:type="simple">21°56'N, 101°15'E</named-content></named-content>), from leaf litter of bamboo, 3.x.2010 (Nie Jing &amp; Sun Jun); 13 females and 10 males (preserved in the Insect Collection, Yunnan Agricultural University, YAU), Mengla County (<named-content xmlns:xlink="http://www.w3.org/1999/xlink" content-type="dwc:verbatimCoordinates" xlink:type="simple"><named-content content-type="geo-json" specific-use="{&#34;type&#34;:&#34;Point&#34;,&#34;coordinates&#34;:[101.250000,21.933333]}" id="NCID0EGYBG" xlink:type="simple">21°56'N, 101°15'E</named-content></named-content>), collected from leaf litter of bamboo, 3.x.2010 (Nie Jing &amp; Sun Jun).</p><p>
              <bold>Female macropterous</bold> (Fig. <xref ref-type="fig" rid="F3">9</xref>). <italic>Body</italic> largely yellow, head yellow tinged with light brown anteriorly, abdominal segments shading gradually from yellow to yellowish brown towards tube; antennal segments I–III yellow, IV–VIII dark brown. Wings shaded greyish brown but paler medially.</p><fig id="F3" position="float" orientation="portrait"><label>Figures 9–10.</label><caption><p>
                  <italic><tp:taxon-name><tp:taxon-name-part taxon-name-part-type="genus" reg="Psalidothrips">Psalidothrips</tp:taxon-name-part> <tp:taxon-name-part taxon-name-part-type="species" reg="nigroterminatus">nigroterminatus</tp:taxon-name-part></tp:taxon-name></italic> sp. n.: <bold>9</bold> female <bold>10</bold> male.</p></caption><graphic xmlns:xlink="http://www.w3.org/1999/xlink" xlink:href="zookeys-746-025-g003.jpg" position="float" orientation="portrait" xlink:type="simple" id="oo_192758.jpg"/></fig><fig id="F4" position="float" orientation="portrait"><label>Figures 11–28.</label><caption><p>
                  <italic><tp:taxon-name><tp:taxon-name-part taxon-name-part-type="genus" reg="Psalidothrips">Psalidothrips</tp:taxon-name-part></tp:taxon-name></italic> species. <italic><tp:taxon-name><tp:taxon-name-part taxon-name-part-type="genus" reg="Psalidothrips">P.</tp:taxon-name-part> <tp:taxon-name-part taxon-name-part-type="species" reg="amens">amens</tp:taxon-name-part></tp:taxon-name></italic> <bold>11</bold> female; <italic><tp:taxon-name><tp:taxon-name-part taxon-name-part-type="genus" reg="Psalidothrips">P.</tp:taxon-name-part> <tp:taxon-name-part taxon-name-part-type="species" reg="armatus">armatus</tp:taxon-name-part></tp:taxon-name></italic> <bold>12</bold> female; <italic><tp:taxon-name><tp:taxon-name-part taxon-name-part-type="genus" reg="Psalidothrips">P.</tp:taxon-name-part> <tp:taxon-name-part taxon-name-part-type="species" reg="ascitus">ascitus</tp:taxon-name-part></tp:taxon-name></italic> <bold>13</bold> female <bold>14</bold> male; <italic><tp:taxon-name><tp:taxon-name-part taxon-name-part-type="genus" reg="Psalidothrips">P.</tp:taxon-name-part> <tp:taxon-name-part taxon-name-part-type="species" reg="bicoloratus">bicoloratus</tp:taxon-name-part></tp:taxon-name></italic> <bold>15</bold> female <bold>16</bold> male; <italic><tp:taxon-name><tp:taxon-name-part taxon-name-part-type="genus" reg="Psalidothrips">P.</tp:taxon-name-part> <tp:taxon-name-part taxon-name-part-type="species" reg="chebalingicus">chebalingicus</tp:taxon-name-part></tp:taxon-name></italic> <bold>17</bold> female <bold>18</bold> male; <italic><tp:taxon-name><tp:taxon-name-part taxon-name-part-type="genus" reg="Psalidothrips">P.</tp:taxon-name-part> <tp:taxon-name-part taxon-name-part-type="species" reg="consimilis">consimilis</tp:taxon-name-part></tp:taxon-name></italic> <bold>19</bold> female <bold>20</bold> male; <italic><tp:taxon-name><tp:taxon-name-part taxon-name-part-type="genus" reg="Psalidothrips">P.</tp:taxon-name-part> <tp:taxon-name-part taxon-name-part-type="species" reg="elagatus">elagatus</tp:taxon-name-part></tp:taxon-name></italic> <bold>21</bold> female <bold>22</bold> male; <italic><tp:taxon-name><tp:taxon-name-part taxon-name-part-type="genus" reg="Psalidothrips">P.</tp:taxon-name-part> <tp:taxon-name-part taxon-name-part-type="species" reg="lewisi">lewisi</tp:taxon-name-part></tp:taxon-name></italic> <bold>23</bold> female <bold>24</bold> male; <italic><tp:taxon-name><tp:taxon-name-part taxon-name-part-type="genus" reg="Psalidothrips">P.</tp:taxon-name-part> <tp:taxon-name-part taxon-name-part-type="species" reg="longidens">longidens</tp:taxon-name-part></tp:taxon-name></italic> <bold>25</bold> female <bold>26</bold> male; <italic>P <tp:taxon-name><tp:taxon-name-part taxon-name-part-type="genus" reg="Psalidothrips"/><tp:taxon-name-part taxon-name-part-type="species" reg="simplus">simplus</tp:taxon-name-part></tp:taxon-name></italic> <bold>27</bold> female <bold>28</bold> male.</p></caption><graphic xmlns:xlink="http://www.w3.org/1999/xlink" xlink:href="zookeys-746-025-g004.jpg" position="float" orientation="portrait" xlink:type="simple" id="oo_192759.jpg"/></fig><fig id="F5" position="float" orientation="portrait"><label>Figures 29–36.</label><caption><p>
                  <italic><tp:taxon-name><tp:taxon-name-part taxon-name-part-type="genus" reg="Psalidothrips">Psalidothrips</tp:taxon-name-part> <tp:taxon-name-part taxon-name-part-type="species" reg="angustus">angustus</tp:taxon-name-part></tp:taxon-name></italic> sp. n. <bold>29</bold> head <bold>30</bold> pronotum <bold>31</bold> ventral view of prothorax <bold>32</bold> fore leg of female <bold>33</bold> fore leg of male <bold>34</bold> pelta <bold>35</bold> tube <bold>36</bold> antenna.</p></caption><graphic xmlns:xlink="http://www.w3.org/1999/xlink" xlink:href="zookeys-746-025-g005.jpg" position="float" orientation="portrait" xlink:type="simple" id="oo_192760.jpg"/></fig><fig id="F6" position="float" orientation="portrait"><label>Figures 37–44.</label><caption><p>
                  <italic><tp:taxon-name><tp:taxon-name-part taxon-name-part-type="genus" reg="Psalidothrips">Psalidothrips</tp:taxon-name-part> <tp:taxon-name-part taxon-name-part-type="species" reg="comosus">comosus</tp:taxon-name-part></tp:taxon-name></italic> sp. n. <bold>37</bold> head <bold>38</bold> pronotum <bold>39</bold> fore leg of female <bold>40</bold> fore leg of male <bold>41</bold> pelta <bold>42</bold> abdominal tergites III–V <bold>43</bold> tube <bold>44</bold> antenna.</p></caption><graphic xmlns:xlink="http://www.w3.org/1999/xlink" xlink:href="zookeys-746-025-g006.jpg" position="float" orientation="portrait" xlink:type="simple" id="oo_192761.jpg"/></fig><fig id="F7" position="float" orientation="portrait"><label>Figures 45–49.</label><caption><p>
                  <italic><tp:taxon-name><tp:taxon-name-part taxon-name-part-type="genus" reg="Psalidothrips">Psalidothrips</tp:taxon-name-part> <tp:taxon-name-part taxon-name-part-type="species" reg="fabarius">fabarius</tp:taxon-name-part></tp:taxon-name></italic> sp. n. <bold>45</bold> head <bold>46</bold> pronotum <bold>47</bold> pelta <bold>48</bold> tube <bold>49</bold> antenna.</p></caption><graphic xmlns:xlink="http://www.w3.org/1999/xlink" xlink:href="zookeys-746-025-g007.jpg" position="float" orientation="portrait" xlink:type="simple" id="oo_192762.jpg"/></fig><fig id="F8" position="float" orientation="portrait"><label>Figures 50–54.</label><caption><p>
                  <italic><tp:taxon-name><tp:taxon-name-part taxon-name-part-type="genus" reg="Psalidothrips">Psalidothrips</tp:taxon-name-part> <tp:taxon-name-part taxon-name-part-type="species" reg="latizonus">latizonus</tp:taxon-name-part></tp:taxon-name></italic> sp. n. <bold>50</bold> head <bold>51</bold> pronotum <bold>52</bold> pelta <bold>53</bold> tube <bold>54</bold> antenna.</p></caption><graphic xmlns:xlink="http://www.w3.org/1999/xlink" xlink:href="zookeys-746-025-g008.jpg" position="float" orientation="portrait" xlink:type="simple" id="oo_192763.jpg"/></fig><fig id="F9" position="float" orientation="portrait"><label>Figures 55–61.</label><caption><p>
                  <italic><tp:taxon-name><tp:taxon-name-part taxon-name-part-type="genus" reg="Psalidothrips">Psalidothrips</tp:taxon-name-part> <tp:taxon-name-part taxon-name-part-type="species" reg="nigroterminatus">nigroterminatus</tp:taxon-name-part></tp:taxon-name></italic> sp. n. <bold>55</bold> head <bold>56</bold> pronotum <bold>57</bold> ventral view of prothorax <bold>58</bold> pelta <bold>59</bold> male pore plate <bold>60</bold> tube <bold>61</bold> antenna.</p></caption><graphic xmlns:xlink="http://www.w3.org/1999/xlink" xlink:href="zookeys-746-025-g009.jpg" position="float" orientation="portrait" xlink:type="simple" id="oo_192764.jpg"/></fig><fig id="F10" position="float" orientation="portrait"><label>Figures 62–66.</label><caption><p>
                  <italic><tp:taxon-name><tp:taxon-name-part taxon-name-part-type="genus" reg="Psalidothrips">Psalidothrips</tp:taxon-name-part> <tp:taxon-name-part taxon-name-part-type="species" reg="chebalingicus">chebalingicus</tp:taxon-name-part></tp:taxon-name></italic> Zhang &amp; Tong <bold>62</bold> head <bold>63</bold> pronotum <bold>64</bold> pelta <bold>65</bold> tube <bold>66</bold> antenna.</p></caption><graphic xmlns:xlink="http://www.w3.org/1999/xlink" xlink:href="zookeys-746-025-g010.jpg" position="float" orientation="portrait" xlink:type="simple" id="oo_192765.jpg"/></fig><fig id="F11" position="float" orientation="portrait"><label>Figures 67–70.</label><caption><p>Male pore plate of <italic><tp:taxon-name><tp:taxon-name-part taxon-name-part-type="genus" reg="Psalidothrips">Psalidothrips</tp:taxon-name-part></tp:taxon-name></italic> species: <bold>67</bold> <italic><tp:taxon-name><tp:taxon-name-part taxon-name-part-type="genus" reg="Psalidothrips">P.</tp:taxon-name-part> <tp:taxon-name-part taxon-name-part-type="species" reg="angustus">angustus</tp:taxon-name-part></tp:taxon-name></italic> sp. n. <bold>68</bold> <italic><tp:taxon-name><tp:taxon-name-part taxon-name-part-type="genus" reg="Psalidothrips">P.</tp:taxon-name-part> <tp:taxon-name-part taxon-name-part-type="species" reg="comosus">comosus</tp:taxon-name-part></tp:taxon-name></italic> sp. n. <bold>69</bold> <italic><tp:taxon-name><tp:taxon-name-part taxon-name-part-type="genus" reg="Psalidothrips">P.</tp:taxon-name-part> <tp:taxon-name-part taxon-name-part-type="species" reg="fabarius">fabarius</tp:taxon-name-part></tp:taxon-name></italic> sp. n. <bold>70</bold> <italic><tp:taxon-name><tp:taxon-name-part taxon-name-part-type="genus" reg="Psalidothrips">P.</tp:taxon-name-part> <tp:taxon-name-part taxon-name-part-type="species" reg="latizonus">latizonus</tp:taxon-name-part></tp:taxon-name></italic> sp. n.</p></caption><graphic xmlns:xlink="http://www.w3.org/1999/xlink" xlink:href="zookeys-746-025-g011.jpg" position="float" orientation="portrait" xlink:type="simple" id="oo_192766.jpg"/></fig><fig id="F12" position="float" orientation="portrait"><label>Figures 71–78.</label><caption><p>Male pore plate of <italic><tp:taxon-name><tp:taxon-name-part taxon-name-part-type="genus" reg="Psalidothrips">Psalidothrips</tp:taxon-name-part></tp:taxon-name></italic> species: <bold>71</bold> <italic><tp:taxon-name><tp:taxon-name-part taxon-name-part-type="genus" reg="Psalidothrips">P.</tp:taxon-name-part> <tp:taxon-name-part taxon-name-part-type="species" reg="ascitus">ascitus</tp:taxon-name-part></tp:taxon-name></italic> <bold>72</bold> <italic><tp:taxon-name><tp:taxon-name-part taxon-name-part-type="genus" reg="Psalidothrips">P.</tp:taxon-name-part> <tp:taxon-name-part taxon-name-part-type="species" reg="bicoloratus">bicoloratus</tp:taxon-name-part></tp:taxon-name></italic> <bold>73</bold> <italic><tp:taxon-name><tp:taxon-name-part taxon-name-part-type="genus" reg="Psalidothrips">P.</tp:taxon-name-part> <tp:taxon-name-part taxon-name-part-type="species" reg="chebalingicus">chebalingicus</tp:taxon-name-part></tp:taxon-name></italic> <bold>74</bold> <italic><tp:taxon-name><tp:taxon-name-part taxon-name-part-type="genus" reg="Psalidothrips">P.</tp:taxon-name-part> <tp:taxon-name-part taxon-name-part-type="species" reg="consimilis">consimilis</tp:taxon-name-part></tp:taxon-name></italic> <bold>75</bold> <italic><tp:taxon-name><tp:taxon-name-part taxon-name-part-type="genus" reg="Psalidothrips">P.</tp:taxon-name-part> <tp:taxon-name-part taxon-name-part-type="species" reg="elagatus">elagatus</tp:taxon-name-part></tp:taxon-name></italic> <bold>76</bold> <italic><tp:taxon-name><tp:taxon-name-part taxon-name-part-type="genus" reg="Psalidothrips">P.</tp:taxon-name-part> <tp:taxon-name-part taxon-name-part-type="species" reg="lewisi">lewisi</tp:taxon-name-part></tp:taxon-name></italic> <bold>77</bold> <italic><tp:taxon-name><tp:taxon-name-part taxon-name-part-type="genus" reg="Psalidothrips">P.</tp:taxon-name-part> <tp:taxon-name-part taxon-name-part-type="species" reg="longidens">longidens</tp:taxon-name-part></tp:taxon-name></italic> <bold>78</bold> <italic><tp:taxon-name><tp:taxon-name-part taxon-name-part-type="genus" reg="Psalidothrips">P.</tp:taxon-name-part> <tp:taxon-name-part taxon-name-part-type="species" reg="simplus">simplus</tp:taxon-name-part></tp:taxon-name></italic></p></caption><graphic xmlns:xlink="http://www.w3.org/1999/xlink" xlink:href="zookeys-746-025-g012.jpg" position="float" orientation="portrait" xlink:type="simple" id="oo_192767.jpg"/></fig><p>
              <italic>Head</italic> (Fig. <xref ref-type="fig" rid="F9">55</xref>) wider than long, faintly sculptured on posterior margin; cheeks slightly swollen and constricted behind eyes; eyes approximately 2/5 of head length; postocellar setae long and acute, approximately 2.5 times longer than diameter of hind ocellus; postocular setae blunt or weakly expanded at apex, as long as or slightly longer than eyes. Antennae 8-segmented (Fig. <xref ref-type="fig" rid="F9">61</xref>), surface without sculpture; antennal seg<!--PageBreak-->ments III and IV each with two sense cones, segment VIII shorter than segment VII. Maxillary stylets reaching about half way to postocular setae and wide apart.</p><p>
              <italic>Pronotum</italic> broad (Fig. <xref ref-type="fig" rid="F9">56</xref>), surface smooth with a median longitudinal line; three pairs of major setae well developed, <abbrev xmlns:xlink="http://www.w3.org/1999/xlink" xlink:title="posteroangular" id="ABBRID0ENMAI" xlink:type="simple">pa</abbrev> longest and acute at apex; <abbrev xmlns:xlink="http://www.w3.org/1999/xlink" xlink:title="midlateral" id="ABBRID0ERMAI" xlink:type="simple">ml</abbrev> subequal to <abbrev xmlns:xlink="http://www.w3.org/1999/xlink" xlink:title="epimeral" id="ABBRID0EVMAI" xlink:type="simple">epim</abbrev> in length, both slightly expanded apically. Fore tarsal tooth absent. Sub-basal wing seta S1 minute, S2 longer than S3, both pointed at apex. Mesonotum weakly sculptured on anterior third; metanotum smooth with longitudinal sculpture laterally. Mesopresternum complete and boat-shaped (Fig. <xref ref-type="fig" rid="F9">57</xref>).</p><p>
              <italic><tp:taxon-name><tp:taxon-name-part taxon-name-part-type="genus" reg="Pelta">Pelta</tp:taxon-name-part></tp:taxon-name></italic> (Fig. <xref ref-type="fig" rid="F9">58</xref>) hat-shaped with a pair of campaniform sensilla posteriorly, surface sculptured on anterior half. Abdominal tergites II to VII each with two pairs of wing-retaining setae; tergite IX setae S1 and S2 pointed (Fig. <xref ref-type="fig" rid="F9">60</xref>), S1 shorter than S2 which are subequal to tube in length; basal width of tube approximately 2.5 times wider than apical width.</p><p>
              <italic>Measurements</italic> (holotype female in microns). Distended body length 1810. Head length 170, width 170; eye length 67; postocular setae length 67; diameter of posterior ocellus 12; postocellar setae length 30. Antennal total length 365, segments I–VIII length (width): 36 (40); 44 (32); 56 (28); 44 (30); 49 (33); 51 (25); 44 (21); 41 (16). Pronotum median length 130, median width 250; length of major setae: <abbrev xmlns:xlink="http://www.w3.org/1999/xlink" xlink:title="midlateral" id="ABBRID0ESNAI" xlink:type="simple">ml</abbrev> length 42, <abbrev xmlns:xlink="http://www.w3.org/1999/xlink" xlink:title="posteroangular" id="ABBRID0EWNAI" xlink:type="simple">pa</abbrev> length 75, <abbrev xmlns:xlink="http://www.w3.org/1999/xlink" xlink:title="epimeral" id="ABBRID0E1NAI" xlink:type="simple">epim</abbrev> length 42. Fore wing length 710, subbasal setae S1–S3 length: 3, 15, 3. Abdominal tergite IX setae S1 length 110, S2 length 130. Tube length 130, tube basal width 62, apical width 25, anals 125.</p><!--PageBreak--><p>
              <bold>Male micropterous</bold> (Fig. <xref ref-type="fig" rid="F3">10</xref>). Similar in colour and structure to female except for fore tarsal tooth present; pore plate on abdominal sternite VIII arched, slightly straight anteriorly and reaching lateral margins (Fig. <xref ref-type="fig" rid="F9">59</xref>).</p><!--PageBreak--><p>
              <italic>Measurements</italic> (paratype male in microns). Distended body length 1640. Head length 160, width 160; eye length 60, postocular setae length 60; diameter of posterior ocellus 12; postocellar setae length 32. Antennal total length 335, segments I–VIII length (width): 33 (35); 39 (26); 52 (24); 43 (24); 44 (24); 45 (23); 41 (19); 39 (14). Pronotum median length 140, median width 230; length of major setae: <abbrev xmlns:xlink="http://www.w3.org/1999/xlink" xlink:title="midlateral" id="ABBRID0EQOAI" xlink:type="simple">ml</abbrev> length 48, <abbrev xmlns:xlink="http://www.w3.org/1999/xlink" xlink:title="posteroangular" id="ABBRID0EUOAI" xlink:type="simple">pa</abbrev> length 70, <abbrev xmlns:xlink="http://www.w3.org/1999/xlink" xlink:title="epimeral" id="ABBRID0EYOAI" xlink:type="simple">epim</abbrev> length 43. Abdominal tergite IX setae S1 length 100, S2 length 85. Tube length 105, basal width 56, apical width 22, anals 100.</p></tp:treatment-sec><tp:treatment-sec sec-type="distribution" id="SECID0E3OAI"><title>Distribution.</title><p>China (Yunnan, Hainan).</p></tp:treatment-sec><tp:treatment-sec sec-type="etymology" id="SECID0EBPAI"><title>Etymology.</title><p>The species name is an arbitrary combination of two Latin adjectives, <italic>niger</italic> meaning black and <italic>terminatus</italic> meaning terminal, in reference to the antennae with dark brown distal segments.</p></tp:treatment-sec><tp:treatment-sec sec-type="comments" id="SECID0ELPAI"><title>Comments.</title><p>The new species belongs to the group in which antennal segments III and IV both have two sense cones. It can be distinguished from the other members of the group by the following combination of features: (1) body largely yellow but antennal segments IV–VIII dark brown; (2) mesopresternum complete and boat-shaped; (3) pronotal posteroangular setae acute at apex and much longer than other major pronotal setae; (4) abdominal tergite II concolourous with the other tergites, and (5) male pore plate arched but slightly straight anteriorly.</p></tp:treatment-sec></tp:taxon-treatment>
