# Supplementary material for: Species of the fungivorous genus Psalidothrips Priesner from China, with five new species (Thysanoptera, Phlaeothripidae)
Source: Zookeys. 2018 Mar 26;(746):25–50. doi: 10.3897/zookeys.746.22882 (PMC5904380; doi:10.3897/zookeys.746.22882)
Supplement: XML Treatment for Psalidothrips simplus [file zookeys.746.22882-treatment15.xml]

<!DOCTYPE tp:taxon-treatment
  PUBLIC "-//TaxonX//DTD Taxonomic Treatment Publishing DTD v0 20100105//EN" "tax-treatment-NSO.dtd">
<tp:taxon-treatment xmlns:tp="http://www.plazi.org/taxpub"><tp:treatment-meta><kwd-group><label>Taxon classification</label><kwd><named-content xmlns:xlink="http://www.w3.org/1999/xlink" content-type="kingdom">Animalia</named-content></kwd><kwd><named-content xmlns:xlink="http://www.w3.org/1999/xlink" content-type="order">Thysanoptera</named-content></kwd><kwd><named-content xmlns:xlink="http://www.w3.org/1999/xlink" content-type="family">Phlaeothripidae</named-content></kwd></kwd-group><mixed-citation publication-type="journal"><person-group><name><surname>Zhao</surname><given-names>Chao</given-names></name><name><surname>Zhang</surname><given-names>Hongrui</given-names></name><name><surname>Tong</surname><given-names>Xiaoli</given-names></name></person-group><article-title>Species of the fungivorous genus <italic><tp:taxon-name><tp:taxon-name-part taxon-name-part-type="genus" reg="Psalidothrips">Psalidothrips</tp:taxon-name-part></tp:taxon-name></italic> Priesner from China, with five new species (<tp:taxon-name><tp:taxon-name-part taxon-name-part-type="order">Thysanoptera</tp:taxon-name-part></tp:taxon-name>, <tp:taxon-name><tp:taxon-name-part taxon-name-part-type="family">Phlaeothripidae</tp:taxon-name-part></tp:taxon-name>)</article-title><source>Zookeys</source><day>26</day><month>3</month><year>2018</year><volume>2018</volume><issue>746</issue><fpage>25</fpage><lpage>50</lpage><pub-id pub-id-type="doi">10.3897/zookeys.746.22882</pub-id></mixed-citation></tp:treatment-meta><tp:nomenclature><tp:taxon-name>
              <tp:taxon-name-part taxon-name-part-type="genus" reg="Psalidothrips">Psalidothrips</tp:taxon-name-part>
              <tp:taxon-name-part taxon-name-part-type="species" reg="simplus">simplus</tp:taxon-name-part>
            </tp:taxon-name><tp:taxon-authority>Haga</tp:taxon-authority><xref ref-type="fig" rid="F4">Figs 27–28</xref><xref ref-type="fig" rid="F12">, 78</xref><!--PageBreak--><!--PageBreak--><tp:nomenclature-citation-list><tp:nomenclature-citation><tp:taxon-name>
                  <tp:taxon-name-part taxon-name-part-type="genus" reg="Psalidothrips">Psalidothrips</tp:taxon-name-part> <tp:taxon-name-part taxon-name-part-type="species" reg="simplus">simplus</tp:taxon-name-part></tp:taxon-name><comment>Haga, 1973: 77.</comment></tp:nomenclature-citation></tp:nomenclature-citation-list></tp:nomenclature><tp:treatment-sec sec-type="comments" id="SECID0ELRAI"><title>Comments.</title><p>This species (Figs <xref ref-type="fig" rid="F4">27–28</xref>) is easily separated from congeneric species by the following combination of characters: body largely yellowish brown, abdominal tergite II almost concolourous with other tergites; abdominal tergites III to VII each with one pair of simple wing-retaining setae; pelta broad hat-shaped or trapezoidal and male with a transversely long oval pore plate (Fig. <xref ref-type="fig" rid="F12">78</xref>). <xref ref-type="bibr" rid="B12">Okajima (2006)</xref> pointed out that antennal segment III always has two sense cones, but those on segment IV are variable in number from two to four, which is the same in the Chinese specimens.</p></tp:treatment-sec><tp:treatment-sec sec-type="distribution" id="SECID0E4RAI"><title>Distribution.</title><p>China (Hubei, Guizhou, Hunan, Jiangxi, Yunnan, Guangdong, Hainan); Japan.</p></tp:treatment-sec><tp:treatment-sec><!--Section generated to contain objects referenced in tp:taxon-treatment.--><fig id="F4" position="float" orientation="portrait"><label>Figures 11–28.</label><caption><p>
                  <italic><tp:taxon-name><tp:taxon-name-part taxon-name-part-type="genus" reg="Psalidothrips">Psalidothrips</tp:taxon-name-part></tp:taxon-name></italic> species. <italic><tp:taxon-name><tp:taxon-name-part taxon-name-part-type="genus" reg="Psalidothrips">P.</tp:taxon-name-part> <tp:taxon-name-part taxon-name-part-type="species" reg="amens">amens</tp:taxon-name-part></tp:taxon-name></italic> <bold>11</bold> female; <italic><tp:taxon-name><tp:taxon-name-part taxon-name-part-type="genus" reg="Psalidothrips">P.</tp:taxon-name-part> <tp:taxon-name-part taxon-name-part-type="species" reg="armatus">armatus</tp:taxon-name-part></tp:taxon-name></italic> <bold>12</bold> female; <italic><tp:taxon-name><tp:taxon-name-part taxon-name-part-type="genus" reg="Psalidothrips">P.</tp:taxon-name-part> <tp:taxon-name-part taxon-name-part-type="species" reg="ascitus">ascitus</tp:taxon-name-part></tp:taxon-name></italic> <bold>13</bold> female <bold>14</bold> male; <italic><tp:taxon-name><tp:taxon-name-part taxon-name-part-type="genus" reg="Psalidothrips">P.</tp:taxon-name-part> <tp:taxon-name-part taxon-name-part-type="species" reg="bicoloratus">bicoloratus</tp:taxon-name-part></tp:taxon-name></italic> <bold>15</bold> female <bold>16</bold> male; <italic><tp:taxon-name><tp:taxon-name-part taxon-name-part-type="genus" reg="Psalidothrips">P.</tp:taxon-name-part> <tp:taxon-name-part taxon-name-part-type="species" reg="chebalingicus">chebalingicus</tp:taxon-name-part></tp:taxon-name></italic> <bold>17</bold> female <bold>18</bold> male; <italic><tp:taxon-name><tp:taxon-name-part taxon-name-part-type="genus" reg="Psalidothrips">P.</tp:taxon-name-part> <tp:taxon-name-part taxon-name-part-type="species" reg="consimilis">consimilis</tp:taxon-name-part></tp:taxon-name></italic> <bold>19</bold> female <bold>20</bold> male; <italic><tp:taxon-name><tp:taxon-name-part taxon-name-part-type="genus" reg="Psalidothrips">P.</tp:taxon-name-part> <tp:taxon-name-part taxon-name-part-type="species" reg="elagatus">elagatus</tp:taxon-name-part></tp:taxon-name></italic> <bold>21</bold> female <bold>22</bold> male; <italic><tp:taxon-name><tp:taxon-name-part taxon-name-part-type="genus" reg="Psalidothrips">P.</tp:taxon-name-part> <tp:taxon-name-part taxon-name-part-type="species" reg="lewisi">lewisi</tp:taxon-name-part></tp:taxon-name></italic> <bold>23</bold> female <bold>24</bold> male; <italic><tp:taxon-name><tp:taxon-name-part taxon-name-part-type="genus" reg="Psalidothrips">P.</tp:taxon-name-part> <tp:taxon-name-part taxon-name-part-type="species" reg="longidens">longidens</tp:taxon-name-part></tp:taxon-name></italic> <bold>25</bold> female <bold>26</bold> male; <italic>P <tp:taxon-name><tp:taxon-name-part taxon-name-part-type="genus" reg="Psalidothrips"/><tp:taxon-name-part taxon-name-part-type="species" reg="simplus">simplus</tp:taxon-name-part></tp:taxon-name></italic> <bold>27</bold> female <bold>28</bold> male.</p></caption><graphic xmlns:xlink="http://www.w3.org/1999/xlink" xlink:href="zookeys-746-025-g004.jpg" position="float" orientation="portrait" xlink:type="simple" id="oo_192759.jpg"/></fig><fig id="F12" position="float" orientation="portrait"><label>Figures 71–78.</label><caption><p>Male pore plate of <italic><tp:taxon-name><tp:taxon-name-part taxon-name-part-type="genus" reg="Psalidothrips">Psalidothrips</tp:taxon-name-part></tp:taxon-name></italic> species: <bold>71</bold> <italic><tp:taxon-name><tp:taxon-name-part taxon-name-part-type="genus" reg="Psalidothrips">P.</tp:taxon-name-part> <tp:taxon-name-part taxon-name-part-type="species" reg="ascitus">ascitus</tp:taxon-name-part></tp:taxon-name></italic> <bold>72</bold> <italic><tp:taxon-name><tp:taxon-name-part taxon-name-part-type="genus" reg="Psalidothrips">P.</tp:taxon-name-part> <tp:taxon-name-part taxon-name-part-type="species" reg="bicoloratus">bicoloratus</tp:taxon-name-part></tp:taxon-name></italic> <bold>73</bold> <italic><tp:taxon-name><tp:taxon-name-part taxon-name-part-type="genus" reg="Psalidothrips">P.</tp:taxon-name-part> <tp:taxon-name-part taxon-name-part-type="species" reg="chebalingicus">chebalingicus</tp:taxon-name-part></tp:taxon-name></italic> <bold>74</bold> <italic><tp:taxon-name><tp:taxon-name-part taxon-name-part-type="genus" reg="Psalidothrips">P.</tp:taxon-name-part> <tp:taxon-name-part taxon-name-part-type="species" reg="consimilis">consimilis</tp:taxon-name-part></tp:taxon-name></italic> <bold>75</bold> <italic><tp:taxon-name><tp:taxon-name-part taxon-name-part-type="genus" reg="Psalidothrips">P.</tp:taxon-name-part> <tp:taxon-name-part taxon-name-part-type="species" reg="elagatus">elagatus</tp:taxon-name-part></tp:taxon-name></italic> <bold>76</bold> <italic><tp:taxon-name><tp:taxon-name-part taxon-name-part-type="genus" reg="Psalidothrips">P.</tp:taxon-name-part> <tp:taxon-name-part taxon-name-part-type="species" reg="lewisi">lewisi</tp:taxon-name-part></tp:taxon-name></italic> <bold>77</bold> <italic><tp:taxon-name><tp:taxon-name-part taxon-name-part-type="genus" reg="Psalidothrips">P.</tp:taxon-name-part> <tp:taxon-name-part taxon-name-part-type="species" reg="longidens">longidens</tp:taxon-name-part></tp:taxon-name></italic> <bold>78</bold> <italic><tp:taxon-name><tp:taxon-name-part taxon-name-part-type="genus" reg="Psalidothrips">P.</tp:taxon-name-part> <tp:taxon-name-part taxon-name-part-type="species" reg="simplus">simplus</tp:taxon-name-part></tp:taxon-name></italic></p></caption><graphic xmlns:xlink="http://www.w3.org/1999/xlink" xlink:href="zookeys-746-025-g012.jpg" position="float" orientation="portrait" xlink:type="simple" id="oo_192767.jpg"/></fig></tp:treatment-sec><ref-list><ref id="B12"><mixed-citation xmlns:xlink="http://www.w3.org/1999/xlink" xlink:type="simple">
          <person-group><name name-style="western"><surname>Okajima</surname><given-names>S</given-names></name></person-group> (<year>2006</year>) <source>Te Insects of Japan. Vol. 2. Te suborder <tp:taxon-name><tp:taxon-name-part taxon-name-part-type="suborder">Tubulifera</tp:taxon-name-part></tp:taxon-name> (<tp:taxon-name>Tysanoptera</tp:taxon-name>). ToukaShobo Co.</source> <publisher-name>Ltd.</publisher-name>, <publisher-loc>Fukuoka</publisher-loc>, <size units="page">720 pp</size>.</mixed-citation></ref></ref-list></tp:taxon-treatment>
